# Supplementary material for: Gdx mediates low-affinity Cs⁺/H⁺ antiport and confers cesium resistance in Escherichia coli
Source: Eng Microbiol. 2025 Dec 18;6(1):100251. doi: 10.1016/j.engmic.2025.100251 (PMC13064478; doi:10.1016/j.engmic.2025.100251)
Supplement: Supplementary file 1 [file mmc1.xlsx]

## Sheet: DE_result_ZX1-0mM-Cs_vs_Mach1-0
rownames(tcc$count)	Mach1.0mM.Cs	ZX1.0mM.Cs	gene_id	a.value	m.value	p.value	q.value	rank	estimatedDEG	Geneid	Genbank_ID	Gbkey	Gene	Product
gene-b0063	76411	79	gene-b0063	11.2694	-9.63746	6.80267e-13	1.75017e-09	1	1	gene-b0063		CDS	araB	ribulokinase
gene-b0062	137561	150	gene-b0062	12.1561	-9.56064	8.13088e-13	1.75017e-09	2	1	gene-b0062		CDS	araA	L-arabinose isomerase
gene-b0061	27014	33	gene-b0061	9.8897	-9.39677	2.04997e-12	2.94171e-09	3	1	gene-b0061		CDS	araD	L-ribulose-5-phosphate 4-epimerase AraD
gene-b1900	13081	102	gene-b1900	10.1806	-6.72251	1.72688e-08	1.85855e-05	4	1	gene-b1900		CDS	araG	arabinose ABC transporter ATP binding subunit
gene-b3653	1828	143013	gene-b3653	13.9877	6.56999	2.51941e-08	2.16921e-05	5	1	gene-b3653		CDS	gltS	glutamate:sodium symporter
gene-b4460	11766	103	gene-b4460	10.1112	-6.55558	3.07271e-08	2.20467e-05	6	1	gene-b4460		CDS	araH	arabinose ABC transporter membrane subunit
gene-b3547	5629	54	gene-b3547	9.11357	-6.42352	5.59737e-08	3.44238e-05	7	1	gene-b3547		CDS	yhjX	putative transporter YhjX
gene-b2841	48436	535	gene-b2841	12.3204	-6.22014	8.56188e-08	4.52776e-05	8	1	gene-b2841		CDS	araE	arabinose:H(+) symporter
gene-b1901	7182	78	gene-b1901	9.55458	-6.24452	9.46571e-08	4.52776e-05	9	1	gene-b1901		CDS	araF	arabinose ABC transporter periplasmic binding protein
gene-b4148	468	26029	gene-b4148	11.7759	6.07772	1.41013e-07	6.07063e-05	10	1	gene-b4148		CDS	gdx	guanidinium exporter
gene-b1673	3990	86	gene-b1673	9.20101	-5.25566	2.71035e-06	0.00106073	11	1	gene-b1673		CDS	ydhV	putative oxidoreductase YdhV
gene-b1672	1263	38	gene-b1672	7.78208	-4.77446	1.7387e-05	0.00606428	12	1	gene-b1672		CDS	ydhW	uncharacterized protein YdhW
gene-b3367	17905	596	gene-b3367	11.6804	-4.62865	1.83126e-05	0.00606428	13	1	gene-b3367		CDS	nirC	nitrite transporter NirC
gene-b2167	26498	901	gene-b2167	12.2613	-4.59796	2.0042e-05	0.00616292	14	1	gene-b2167		CDS	fruA	fructose-specific PTS multiphosphoryl transfer protein FruA
gene-b3366	16366	576	gene-b3366	11.591	-4.54824	2.3861e-05	0.00684811	15	1	gene-b3366		CDS	nirD	nitrite reductase (NADH) small subunit
gene-b2763	422	7356	gene-b2763	10.7897	4.40386	3.88911e-05	0.0100466	16	1	gene-b2763		CDS	cysI	sulfite reductase, hemoprotein subunit
gene-b2752	141	2496	gene-b2752	9.21927	4.4261	3.9673e-05	0.0100466	17	1	gene-b2752		CDS	cysD	sulfate adenylyltransferase subunit 2
gene-b1587	2526	116	gene-b1587	9.0871	-4.16441	9.3774e-05	0.0216618	18	1	gene-b1587		CDS	ynfE	putative selenate reductase YnfE
gene-b0064	30767	1480	gene-b0064	12.727	-4.09746	0.000100375	0.0216618	19	1	gene-b0064		CDS	araC	DNA-binding transcriptional dual regulator AraC
gene-b2764	348	4954	gene-b2764	10.3655	4.11169	0.000100635	0.0216618	20	1	gene-b2764		CDS	cysJ	sulfite reductase, flavoprotein subunit
gene-b0895	6071	302	gene-b0895	10.4099	-4.04906	0.000122968	0.0242877	21	1	gene-b0895		CDS	dmsB	dimethyl sulfoxide reductase subunit B
gene-b0308	4297	213	gene-b0308	9.90871	-4.05415	0.000124118	0.0242877	22	1	gene-b0308		CDS	ykgG	DUF162 domain-containing lactate utilization protein YkgG
gene-b2168	21928	1124	gene-b2168	12.2843	-4.00581	0.000134838	0.0247492	23	1	gene-b2168		CDS	fruK	1-phosphofructokinase
gene-b0896	5925	303	gene-b0896	10.3947	-4.00917	0.000139526	0.0247492	24	1	gene-b0896		CDS	dmsC	dimethyl sulfoxide reductase subunit C
gene-b1588	5810	299	gene-b1588	10.371	-4.00007	0.000143724	0.0247492	25	1	gene-b1588		CDS	ynfF	putative selenate reductase YnfF
gene-b2012	81	1077	gene-b2012	8.21312	4.01321	0.00016557	0.0274146	26	1	gene-b2012		CDS	tsuB	putative thiosulfate sulfurtransferase
gene-b0307	9860	536	gene-b0307	11.1735	-3.92103	0.000179453	0.0286128	27	1	gene-b0307		CDS	ykgF	putative amino acid dehydrogenase with NAD(P)-binding domain and ferridoxin-like domain
gene-b2762	276	3398	gene-b2762	9.92629	3.9022	0.000198332	0.0296797	28	1	gene-b2762		CDS	cysH	phosphoadenosine phosphosulfate reductase
gene-b3599	22693	1269	gene-b3599	12.3965	-3.88023	0.000199933	0.0296797	29	1	gene-b3599		CDS	mtlA	mannitol-specific PTS enzyme IICBA component
gene-b2840	8976	529	gene-b2840	11.0963	-3.80448	0.000258648	0.037116	30	1	gene-b2840		CDS	ygeA	amino acid racemase YgeA
gene-b2013	120	1330	gene-b2013	8.64884	3.75057	0.000349491	0.0485342	31	1	gene-b2013		CDS	tsuA	thiosulfate transporter
gene-b1003	8493	555	gene-b1003	11.091	-3.65546	0.000409741	0.0527731	32	0	gene-b1003		CDS	yccJ	PF13993 family protein YccJ
gene-b2422	423	4398	gene-b2422	10.4204	3.65837	0.000412949	0.0527731	33	0	gene-b2422		CDS	cysA	sulfate/thiosulfate ABC transporter ATP binding subunit
gene-b1674	575	34	gene-b1674	7.13423	-3.7997	0.00042305	0.0527731	34	0	gene-b1674		CDS	ydhY	putative 4Fe-4S ferredoxin-like protein YdhY
gene-b3600	18596	1233	gene-b3600	12.2321	-3.63449	0.000429049	0.0527731	35	0	gene-b3600		CDS	mtlD	mannitol-1-phosphate 5-dehydrogenase
gene-b2751	501	4811	gene-b2751	10.6072	3.54371	0.000582321	0.0696359	36	0	gene-b2751		CDS	cysN	sulfate adenylyltransferase subunit 1
gene-b2957	36576	2643	gene-b2957	13.2701	-3.5104	0.0006218	0.0723472	37	0	gene-b2957		CDS	ansB	L-asparaginase 2
gene-b0306	6158	446	gene-b0306	10.7014	-3.50709	0.00065013	0.0736528	38	0	gene-b0306		CDS	ykgE	putative lactate utilization oxidoreductase YkgE
gene-b2750	154	1461	gene-b2750	8.89656	3.52621	0.000671643	0.0741391	39	0	gene-b2750		CDS	cysC	adenylyl-sulfate kinase
gene-b1589	1457	104	gene-b1589	8.61141	-3.52809	0.000696819	0.0749951	40	0	gene-b1589		CDS	ynfG	putative oxidoreductase YnfG
gene-b2424	141	1291	gene-b2424	8.74371	3.47497	0.000793692	0.0833377	41	0	gene-b2424		CDS	cysU	sulfate/thiosulfate ABC transporter inner membrane subunit CysU
gene-b1004	16613	1282	gene-b1004	12.1789	-3.41559	0.000834295	0.0855153	42	0	gene-b1004		CDS	wrbA	NAD(P)H:quinone oxidoreductase
gene-b1671	486	34	gene-b1671	7.01293	-3.5571	0.000889682	0.0890717	43	0	gene-b1671		CDS	ydhX	putative 4Fe-4S ferredoxin-like protein YdhX
gene-b2425	154	1330	gene-b2425	8.82879	3.39068	0.00101091	0.098908	44	0	gene-b2425		CDS	cysP	thiosulfate/sulfate ABC transporter periplasmic binding protein CysP
gene-b3365	78738	6424	gene-b3365	14.4638	-3.33526	0.00104898	0.100353	45	0	gene-b3365		CDS	nirB	nitrite reductase (NADH) large subunit
gene-b1784	1844	150	gene-b1784	9.04552	-3.33955	0.00116552	0.107121	46	0	gene-b1784		CDS	yeaH	DUF444 domain-containing protein YeaH
gene-b0894	19374	1618	gene-b0894	12.4577	-3.30159	0.0011695	0.107121	47	0	gene-b0894		CDS	dmsA	dimethyl sulfoxide reductase subunit A
gene-b2730	10722	943	gene-b2730	11.6415	-3.22692	0.00147029	0.131867	48	0	gene-b2730		CDS	hypE	carbamoyl dehydratase HypE
gene-b1256	9761	872	gene-b1256	11.5173	-3.20438	0.0015735	0.138243	49	0	gene-b1256		CDS	ompW	outer membrane protein W
gene-b4379	3843	343	gene-b4379	10.1718	-3.2057	0.00161847	0.13935	50	0	gene-b4379		CDS	yjjW	putative glycyl-radical enzyme activating enzyme YjjW
gene-b2423	343	2564	gene-b2423	9.87992	3.18237	0.0017455	0.144185	51	0	gene-b2423		CDS	cysW	sulfate/thiosulfate ABC transporter inner membrane subunit CysW
gene-b3945	7956	729	gene-b3945	11.2406	-3.1678	0.00175859	0.144185	52	0	gene-b3945		CDS	gldA	L-1,2-propanediol dehydrogenase/glycerol dehydrogenase
gene-b4079	6910	634	gene-b4079	11.0382	-3.16588	0.0017751	0.144185	53	0	gene-b4079		CDS	fdhF	formate dehydrogenase H
gene-b4151	17540	1625	gene-b4151	12.3891	-3.15188	0.00181707	0.144861	54	0	gene-b4151		CDS	frdD	fumarate reductase membrane protein FrdD
gene-b2729	14561	1372	gene-b2729	12.1327	-3.1275	0.00195482	0.153009	55	0	gene-b2729		CDS	hypD	Fe-(CN)2CO cofactor assembly scaffold protein HypD
gene-b2111	1429	134	gene-b2111	8.78023	-3.13445	0.00215949	0.166011	56	0	gene-b2111		CDS	yehD	putative fimbrial protein YehD
gene-b1783	8379	824	gene-b1783	11.3663	-3.06581	0.00235781	0.175823	57	0	gene-b1783		CDS	yeaG	protein kinase YeaG
gene-b4380	16281	1607	gene-b4380	12.3273	-3.06049	0.00236881	0.175823	58	0	gene-b4380		CDS	yjjI	DUF3029 domain-containing protein YjjI
gene-b1729	1121	7630	gene-b1729	11.5208	3.04715	0.00248198	0.1811	59	0	gene-b1729		CDS	tcyP	cystine/sulfocysteine:cation symporter
gene-b2725	189	15	gene-b2725	5.74136	-3.3751	0.00260935	0.184444	60	0	gene-b2725		CDS	hycA	regulator of the transcriptional regulator FhlA
gene-b4152	28382	2872	gene-b4152	13.1471	-3.0246	0.00261349	0.184444	61	0	gene-b4152		CDS	frdC	fumarate reductase membrane protein FrdC
gene-b4230	787	77	gene-b4230	7.9503	-3.07318	0.00283117	0.196584	62	0	gene-b4230		CDS	ytfT	galactofuranose ABC transporter putative membrane subunit YtfT
gene-b3601	6061	625	gene-b3601	10.9333	-2.99738	0.00288946	0.197446	63	0	gene-b3601		CDS	mtlR	transcriptional repressor MtlR
gene-b4122	10106	1054	gene-b4122	11.6791	-2.98101	0.00299256	0.201297	64	0	gene-b4122		CDS	fumB	fumarase B
gene-b3942	184359	19529	gene-b3942	15.8795	-2.95858	0.0031391	0.207905	65	0	gene-b3942		CDS	katG	catalase/hydroperoxidase HPI
gene-b1227	1205	128	gene-b1227	8.6242	-2.95456	0.00363626	0.237183	66	0	gene-b1227		CDS	narI	nitrate reductase A subunit gamma
gene-b2728	5393	598	gene-b2728	10.8172	-2.89262	0.00389353	0.249903	67	0	gene-b2728		CDS	hypC	hydrogenase maturation factor HypC
gene-b2147	1626	178	gene-b2147	9.07822	-2.91113	0.00395858	0.249903	68	0	gene-b2147		CDS	preA	dihydropyrimidine dehydrogenase (NAD(+)) subunit PreA
gene-b4123	4173	465	gene-b4123	10.4508	-2.88553	0.00400541	0.249903	69	0	gene-b4123		CDS	dcuB	anaerobic C4-dicarboxylate transporter DcuB
gene-b2943	13928	1589	gene-b2943	12.2066	-2.85154	0.00428946	0.263802	70	0	gene-b2943		CDS	galP	galactose:H(+) symporter
gene-b0396	2282	258	gene-b0396	9.59045	-2.8646	0.00437683	0.264985	71	0	gene-b0396		CDS	araJ	putative transport protein AraJ
gene-b1503	63	397	gene-b1503	7.31193	2.93597	0.00451048	0.264985	72	0	gene-b1503		CDS	ydeR	putative fimbrial protein YdeR
gene-b3946	2270	259	gene-b3946	9.58944	-2.85142	0.00453987	0.264985	73	0	gene-b3946		CDS	fsaB	fructose-6-phosphate aldolase 2
gene-b4153	46514	5401	gene-b4153	13.959	-2.82611	0.00456925	0.264985	74	0	gene-b4153		CDS	frdB	fumarate reductase iron-sulfur protein
gene-b0903	472677	55066	gene-b0903	17.3065	-2.82137	0.00461646	0.264985	75	0	gene-b0903		CDS	pflB	pyruvate formate-lyase
gene-b1702	7102	41211	gene-b1702	14.0692	2.81698	0.0046909	0.265715	76	0	gene-b1702		CDS	ppsA	phosphoenolpyruvate synthetase
gene-b3612	42842	5111	gene-b3612	13.8599	-2.7871	0.0050936	0.284778	77	0	gene-b3612		CDS	gpmM	2,3-bisphosphoglycerate-independent phosphoglycerate mutase
gene-b2727	12197	1459	gene-b2727	12.0493	-2.78322	0.00519288	0.286607	78	0	gene-b2727		CDS	hypB	hydrogenase isoenzymes nickel incorporation protein HypB
gene-b1504	84	475	gene-b1504	7.64884	2.77972	0.00647899	0.353064	79	0	gene-b1504		CDS	ydeS	putative fimbrial protein YdeS
gene-b0621	7029	893	gene-b0621	11.2976	-2.69633	0.00664308	0.357481	80	0	gene-b0621		CDS	dcuC	anaerobic C4-dicarboxylate transporter DcuC
gene-b1819	24586	3195	gene-b1819	13.1204	-2.6637	0.00716002	0.377166	81	0	gene-b1819		CDS	manZ	mannose-specific PTS enzyme IID component
gene-b2243	16027	2083	gene-b2243	12.5031	-2.66352	0.00718412	0.377166	82	0	gene-b2243		CDS	glpC	anaerobic glycerol-3-phosphate dehydrogenase subunit C
gene-b3478	3955	515	gene-b3478	10.4857	-2.66078	0.00742057	0.384886	83	0	gene-b3478		CDS	nikC	Ni(2(+)) ABC transporter membrane subunit NikC
gene-b2146	2068	269	gene-b2146	9.54954	-2.66231	0.00761474	0.390255	84	0	gene-b2146		CDS	preT	dihydropyrimidine dehydrogenase (NAD(+)) subunit PreT
gene-b3116	21047	2797	gene-b3116	12.9123	-2.63141	0.00781993	0.396056	85	0	gene-b3116		CDS	tdcC	threonine/serine:H(+) symporter
gene-b1019	368	1884	gene-b1019	9.70837	2.63627	0.00808545	0.404742	86	0	gene-b1019		CDS	efeB	heme-containing peroxidase/deferrochelatase
gene-b2659	900	118	gene-b2659	8.35501	-2.65089	0.00849188	0.420202	87	0	gene-b2659		CDS	glaH	glutarate dioxygenase GlaH
gene-b2169	19234	2626	gene-b2169	12.8018	-2.59247	0.00868696	0.42497	88	0	gene-b2169		CDS	fruB	fructose-specific PTS multiphosphoryl transfer protein FruB
gene-b3368	10464	1435	gene-b3368	11.9268	-2.58606	0.00888481	0.429765	89	0	gene-b3368		CDS	cysG	siroheme synthase
gene-b4231	591	78	gene-b4231	7.753	-2.64136	0.0093334	0.445047	90	0	gene-b4231		CDS	yjfF	galactofuranose ABC transporter putative membrane subunit YjtF
gene-b0897	2259	311	gene-b0897	9.71791	-2.58045	0.0094075	0.445047	91	0	gene-b0897		CDS	ycaC	putative hydrolase YcaC
gene-b4227	1094	150	gene-b4227	8.6689	-2.58633	0.0097995	0.458553	92	0	gene-b4227		CDS	ytfQ	galactofuranose ABC transporter periplasmic binding protein
gene-b4485	904	124	gene-b4485	8.39398	-2.58573	0.010038	0.464664	93	0	gene-b4485		CDS	ytfR	galactofuranose ABC transporter putative ATP binding subunit
gene-b2672	2610	368	gene-b2672	9.94349	-2.54602	0.0102243	0.46825	94	0	gene-b2672		CDS	ygaM	DUF883 domain-containing protein YgaM
gene-b1886	688	95	gene-b1886	8.00485	-2.57616	0.0107046	0.485088	95	0	gene-b1886		CDS	tar	methyl-accepting chemotaxis protein Tar
gene-b3479	3678	529	gene-b3479	10.4527	-2.51733	0.0108804	0.487916	96	0	gene-b3479		CDS	nikD	Ni(2(+)) ABC transporter ATP binding subunit NikD
gene-b3512	462	63	gene-b3512	7.42131	-2.59422	0.0110826	0.489055	97	0	gene-b3512		CDS	gadE	DNA-binding transcriptional activator GadE
gene-b3916	52258	7620	gene-b3916	14.2913	-2.49754	0.011133	0.489055	98	0	gene-b3916		CDS	pfkA	6-phosphofructokinase 1
gene-b3588	1272	185	gene-b3588	8.92893	-2.50125	0.0120185	0.522624	99	0	gene-b3588		CDS	aldB	aldehyde dehydrogenase B
gene-b1505	183	841	gene-b1505	8.62263	2.48051	0.0128478	0.553098	100	0	gene-b1505		CDS	ydeT	fimbrial usher domain-containing protein YdeT
gene-b4021	4111	621	gene-b4021	10.6487	-2.44657	0.0130371	0.555692	101	0	gene-b4021		CDS	pepE	peptidase E
gene-b1018	719	3194	gene-b1018	10.5723	2.43155	0.0135569	0.57218	102	0	gene-b1018		CDS	efeO	ferrous iron transport system protein EfeO
gene-b1241	184267	28485	gene-b1241	16.1515	-2.41327	0.0138531	0.576019	103	0	gene-b1241		CDS	adhE	fused acetaldehyde-CoA dehydrogenase and iron-dependent alcohol dehydrogenasealdehyde/alcohol dehydrogenase AdhE
gene-b3012	4943	761	gene-b3012	10.9283	-2.41917	0.0139312	0.576019	104	0	gene-b3012		CDS	dkgA	methylglyoxal reductase DkgA
gene-b2203	6791	1050	gene-b2203	11.3896	-2.41298	0.014073	0.576019	105	0	gene-b2203		CDS	napB	periplasmic nitrate reductase cytochrome c550 protein
gene-b1722	397	1752	gene-b1722	9.71069	2.42204	0.0141831	0.576019	106	0	gene-b1722		CDS	ydiY	acid-inducible putative outer membrane protein YdiY
gene-b1226	1207	185	gene-b1226	8.89109	-2.42558	0.0146297	0.588608	107	0	gene-b1226		CDS	narJ	nitrate reductase 1 molybdenum cofactor assembly chaperone
gene-b1441	338	49	gene-b1441	7.01459	-2.50592	0.0149048	0.594121	108	0	gene-b1441		CDS	ydcT	putative ABC transporter ATP-binding protein YdcT
gene-b3480	2709	424	gene-b3480	10.0725	-2.39537	0.0150658	0.595029	109	0	gene-b3480		CDS	nikE	Ni(2(+)) ABC transporter ATP binding subunit NikE
gene-b1502	98	437	gene-b1502	7.69989	2.43703	0.0156119	0.610296	110	0	gene-b1502		CDS	ydeQ	putative fimbrial adhesin protein YdeQ
gene-b3117	21034	3361	gene-b3117	13.0443	-2.36551	0.0157359	0.610296	111	0	gene-b3117		CDS	tdcB	catabolic threonine dehydratase
gene-b1225	2425	385	gene-b1225	9.92304	-2.3748	0.0159435	0.612829	112	0	gene-b1225		CDS	narH	nitrate reductase A subunit beta
gene-b2202	7023	1131	gene-b2202	11.4674	-2.35424	0.0163508	0.620662	113	0	gene-b2202		CDS	napC	periplasmic nitrate reductase cytochrome c protein
gene-b2726	3314	533	gene-b2726	10.383	-2.35611	0.016533	0.620662	114	0	gene-b2726		CDS	hypA	hydrogenase 3 nickel incorporation protein HypA
gene-b0325	2763	444	gene-b0325	10.12	-2.35735	0.0165798	0.620662	115	0	gene-b0325		CDS	yahK	aldehyde reductase, NADPH-dependent
gene-b2724	228	33	gene-b2724	6.44544	-2.50824	0.0169909	0.630566	116	0	gene-b2724		CDS	hycB	formate hydrogenlyase subunit HycB
gene-b2468	1620	263	gene-b2468	9.35714	-2.34261	0.01764	0.649063	117	0	gene-b2468		CDS	aegA	putative oxidoreductase AegA
gene-b2731	3140	518	gene-b2731	10.3235	-2.31949	0.0181631	0.658297	118	0	gene-b2731		CDS	fhlA	DNA-binding transcriptional activator FhlA
gene-b2875	2111	347	gene-b2875	9.74805	-2.32467	0.0181968	0.658297	119	0	gene-b2875		CDS	yqeB	XdhC-CoxI family protein YqeB
gene-b3115	10637	1816	gene-b3115	12.1085	-2.27	0.020135	0.722344	120	0	gene-b3115		CDS	tdcD	propionate kinase
gene-b1963	264	1059	gene-b1963	9.05323	2.28435	0.0205953	0.732752	121	0	gene-b1963		CDS	drpB	cell division protein DrpB
gene-b0734	24146	4207	gene-b0734	13.3058	-2.24067	0.0215636	0.760911	122	0	gene-b0734		CDS	cydB	cytochrome bd-I subunit 2
gene-b2205	7513	1318	gene-b2205	11.6264	-2.23079	0.0222822	0.779876	123	0	gene-b2205		CDS	napG	ferredoxin-type protein NapG
gene-b0871	6402	1127	gene-b0871	11.3981	-2.22578	0.0226064	0.784843	124	0	gene-b0871		CDS	poxB	pyruvate oxidase
gene-b2198	1660	290	gene-b2198	9.44523	-2.23681	0.0228802	0.78651	125	0	gene-b2198		CDS	ccmD	cytochrome c maturation protein D
gene-b4515	7549	1338	gene-b4515	11.6408	-2.21595	0.0231146	0.78651	126	0	gene-b4515		CDS	cydX	cytochrome bd-I accessory subunit CydX
gene-b2995	5013	888	gene-b2995	11.0497	-2.21679	0.0232025	0.78651	127	0	gene-b2995		CDS	hybB	hydrogenase 2 membrane subunit
gene-b3159	2412	434	gene-b3159	10.0056	-2.19421	0.0249808	0.820637	128	0	gene-b3159		CDS	ubiV	ubiquinone biosynthesis protein UbiV
gene-b0702	60	7	gene-b0702	4.36392	-2.81928	0.0250153	0.820637	129	0	gene-b0702		CDS	ybfB	uncharacterized protein YbfB
gene-b1469	221	36	gene-b1469	6.48571	-2.33772	0.0251099	0.820637	130	0	gene-b1469		CDS	narU	nitrate/nitrite transporter NarU
gene-b1440	677	119	gene-b1440	8.15571	-2.22794	0.0251786	0.820637	131	0	gene-b1440		CDS	ydcS	putative ABC transporter periplasmic binding protein/polyhydroxybutyrate synthase
gene-b2996	5121	932	gene-b2996	11.1	-2.17777	0.0255275	0.820637	132	0	gene-b2996		CDS	hybA	hydrogenase 2 iron-sulfur protein
gene-b1631	564	2106	gene-b1631	10.0967	2.18099	0.0257019	0.820637	133	0	gene-b1631		CDS	rsxG	SoxR [2Fe-2S] reducing system protein RsxG
gene-b2662	1497	270	gene-b2662	9.31913	-2.19079	0.0257298	0.820637	134	0	gene-b2662		CDS	gabT	4-aminobutyrate aminotransferase GabT
gene-b2204	6890	1261	gene-b2204	11.5321	-2.16968	0.0259283	0.820637	135	0	gene-b2204		CDS	napH	ferredoxin-type protein NapH
gene-b3543	2709	494	gene-b3543	10.1828	-2.17492	0.0260816	0.820637	136	0	gene-b3543		CDS	dppB	dipeptide ABC transporter membrane subunit DppB
gene-b2721	545	96	gene-b2721	7.84433	-2.2249	0.0261155	0.820637	137	0	gene-b2721		CDS	hycE	formate hydrogenlyase subunit HycE
gene-b2660	982	177	gene-b2660	8.71039	-2.19172	0.0264255	0.824361	138	0	gene-b2660		CDS	lhgD	L-2-hydroxyglutarate dehydrogenase
gene-b3774	53311	9944	gene-b3774	14.4977	-2.14228	0.0274348	0.840684	139	0	gene-b3774		CDS	ilvC	ketol-acid reductoisomerase (NADP(+))
gene-b1818	27022	5042	gene-b1818	13.5176	-2.14181	0.0275072	0.840684	140	0	gene-b1818		CDS	manY	mannose-specific PTS enzyme IIC component
gene-b4045	2608	483	gene-b4045	10.1391	-2.1526	0.027564	0.840684	141	0	gene-b4045		CDS	yjbJ	putative stress response protein YjbJ
gene-b0585	705	2572	gene-b0585	10.4019	2.14745	0.0277299	0.840684	142	0	gene-b0585		CDS	fes	ferric enterobactin esterase
gene-b0872	545	98	gene-b0872	7.85921	-2.19515	0.0279921	0.8427	143	0	gene-b0872		CDS	hcr	NADH oxidoreductase
gene-b3011	29057	5468	gene-b3011	13.6285	-2.12955	0.0283351	0.845569	144	0	gene-b3011		CDS	yqhD	NADPH-dependent aldehyde reductase YqhD
gene-b2465	9376	1770	gene-b2465	11.9989	-2.12497	0.0288186	0.845569	145	0	gene-b2465		CDS	tktB	transketolase 2
gene-b2723	640	117	gene-b2723	8.10294	-2.17131	0.0289641	0.845569	146	0	gene-b2723		CDS	hycC	formate hydrogenlyase subunit HycC
gene-b2199	3627	684	gene-b2199	10.628	-2.12646	0.0291056	0.845569	147	0	gene-b2199		CDS	ccmC	cytochrome c maturation protein C
gene-b2661	1724	323	gene-b2661	9.55026	-2.1359	0.0291487	0.845569	148	0	gene-b2661		CDS	gabD	succinate-semialdehyde dehydrogenase (NADP(+)) GabD
gene-b1897	1480	277	gene-b1897	9.32936	-2.13739	0.0292659	0.845569	149	0	gene-b1897		CDS	otsB	trehalose-6-phosphate phosphatase
gene-b1739	6858	1306	gene-b1739	11.5541	-2.11238	0.0298019	0.854131	150	0	gene-b1739		CDS	osmE	osmotically-inducible lipoprotein OsmE
gene-b2722	303	54	gene-b2722	7.00583	-2.20803	0.0304238	0.854131	151	0	gene-b2722		CDS	hycD	formate hydrogenlyase subunit HycD
gene-b0707	433	79	gene-b0707	7.5378	-2.17419	0.0304754	0.854131	152	0	gene-b0707		CDS	ybgA	DUF1722 domain-containing protein YbgA
gene-b1070	724	2566	gene-b1070	10.4194	2.10571	0.0306629	0.854131	153	0	gene-b1070		CDS	flgN	flagellar biosynthesis protein FlgN
gene-b0812	23811	4590	gene-b0812	13.3586	-2.09481	0.0308395	0.854131	154	0	gene-b0812		CDS	dps	DNA protection during starvation protein
gene-b3477	3281	629	gene-b3477	10.4952	-2.10275	0.0308815	0.854131	155	0	gene-b3477		CDS	nikB	Ni(2(+)) ABC transporter membrane subunit NikB
gene-b0805	337	1200	gene-b0805	9.31951	2.11247	0.0309818	0.854131	156	0	gene-b0805		CDS	fiu	iron catecholate outer membrane transporter Fiu
gene-b3511	1247	237	gene-b3511	9.09329	-2.11525	0.0311495	0.854131	157	0	gene-b3511		CDS	hdeD	acid-resistance membrane protein
gene-b1953	465	86	gene-b1953	7.65047	-2.15457	0.0314916	0.858046	158	0	gene-b1953		CDS	yodD	stress-induced protein
gene-b0726	50882	175518	gene-b0726	16.5349	2.06664	0.0329144	0.886028	159	0	gene-b0726		CDS	sucA	subunit of E1(0) component of 2-oxoglutarate dehydrogenase
gene-b2749	161	572	gene-b2749	8.25219	2.10921	0.0329302	0.886028	160	0	gene-b2749		CDS	ygbE	DUF3561 domain-containing inner membrane protein YgbE
gene-b3542	2576	506	gene-b3542	10.1637	-2.06767	0.0337853	0.900148	161	0	gene-b3542		CDS	dppC	dipeptide ABC transporter membrane subunit DppC
gene-b3941	320	1107	gene-b3941	9.22398	2.07076	0.0343253	0.900148	162	0	gene-b3941		CDS	metF	5,10-methylenetetrahydrofolate reductase
gene-b3158	3292	651	gene-b3158	10.5224	-2.05798	0.0343529	0.900148	163	0	gene-b3158		CDS	ubiU	ubiquinone biosynthesis protein UbiU
gene-b1633	412	1420	gene-b1633	9.58588	2.06543	0.0343671	0.900148	164	0	gene-b1633		CDS	nth	endonuclease III
gene-b1495	86	309	gene-b1495	7.35566	2.12545	0.0345004	0.900148	165	0	gene-b1495		CDS	yddB	putative TonB-dependent receptor YddB
gene-b1820	876	171	gene-b1820	8.60311	-2.07668	0.0349669	0.902295	166	0	gene-b1820		CDS	yobD	DUF986 domain-containing inner membrane protein YobD
gene-b3253	7586	1517	gene-b3253	11.7349	-2.04187	0.03524	0.902295	167	0	gene-b3253		CDS	yhdH	acrylyl-CoA reductase
gene-b2242	20909	4197	gene-b2242	13.2003	-2.03644	0.035477	0.902295	168	0	gene-b2242		CDS	glpB	anaerobic glycerol-3-phosphate dehydrogenase subunit B
gene-b0446	2033	405	gene-b0446	9.83238	-2.04736	0.0357139	0.902295	169	0	gene-b0446		CDS	cof	HMP-PP phosphatase
gene-b0460	854	2892	gene-b0460	10.6248	2.04001	0.0357561	0.902295	170	0	gene-b0460		CDS	hha	hemolysin expression-modulating protein Hha
gene-b0384	418	80	gene-b0384	7.52144	-2.10518	0.0358403	0.902295	171	0	gene-b0384		CDS	psiF	phosphate starvation-inducible protein PsiF
gene-b1632	567	1916	gene-b1632	10.0323	2.03693	0.0363733	0.906114	172	0	gene-b1632		CDS	rsxE	SoxR [2Fe-2S] reducing system protein RsxE
gene-b0724	10006	33512	gene-b0724	14.1673	2.02407	0.0364774	0.906114	173	0	gene-b0724		CDS	sdhB	succinate:quinone oxidoreductase, iron-sulfur cluster binding protein
gene-b1590	1668	334	gene-b1590	9.5506	-2.03995	0.0366234	0.906114	174	0	gene-b1590		CDS	ynfH	putative menaquinol dehydrogenase
gene-b2926	119260	24273	gene-b2926	15.7222	-2.01643	0.0370933	0.907573	175	0	gene-b2926		CDS	pgk	phosphoglycerate kinase
gene-b0590	444	1489	gene-b0590	9.67407	2.02596	0.0376288	0.907573	176	0	gene-b0590		CDS	fepD	ferric enterobactin ABC transporter membrane subunit FebD
gene-b1127	6076	1243	gene-b1127	11.4311	-2.00904	0.0381692	0.907573	177	0	gene-b1127		CDS	pepT	peptidase T
gene-b2464	4929	1008	gene-b2464	11.129	-2.00955	0.0382277	0.907573	178	0	gene-b2464		CDS	talA	transaldolase A
gene-b2197	2520	515	gene-b2197	10.1606	-2.01053	0.038666	0.907573	179	0	gene-b2197		CDS	ccmE	periplasmic heme chaperone
gene-b2673	204	687	gene-b2673	8.55509	2.03199	0.0387193	0.907573	180	0	gene-b2673		CDS	nrdH	glutaredoxin-like protein NrdH
gene-b4367	641	2124	gene-b4367	10.1952	2.00864	0.0387546	0.907573	181	0	gene-b4367		CDS	fhuF	ferric-siderophore reductase FhuF
gene-b1122	30	114	gene-b1122	5.87668	2.20625	0.0387942	0.907573	182	0	gene-b1122		CDS	ymfA	putative inner membrane protein YmfA
gene-b1341	684	137	gene-b1341	8.26474	-2.03957	0.03895	0.907573	183	0	gene-b1341		CDS	dgcM	diguanylate cyclase DgcM
gene-b1188	2317	475	gene-b1188	10.0417	-2.00601	0.0391709	0.907573	184	0	gene-b1188		CDS	ycgB	PF04293 family protein YcgB
gene-b0809	2446	502	gene-b0809	10.1207	-2.00441	0.0392541	0.907573	185	0	gene-b0809		CDS	glnQ	L-glutamine ABC transporter ATP binding subunit
gene-b2266	6147	1269	gene-b2266	11.4544	-1.99594	0.0393553	0.907573	186	0	gene-b2266		CDS	elaB	tail-anchored inner membrane protein ElaB
gene-b4154	87174	18062	gene-b4154	15.2829	-1.99069	0.039423	0.907573	187	0	gene-b4154		CDS	frdA	fumarate reductase flavoprotein subunit
gene-b2201	3603	753	gene-b2201	10.6925	-1.97822	0.0413423	0.943601	188	0	gene-b2201		CDS	ccmA	cytochrome c maturation protein A
gene-b0733	23220	4879	gene-b0733	13.3845	-1.97046	0.0414264	0.943601	189	0	gene-b0733		CDS	cydA	cytochrome bd-I subunit 1
gene-b4073	555	113	gene-b4073	7.97506	-2.01591	0.0420406	0.952551	190	0	gene-b4073		CDS	nrfD	putative menaquinol-cytochrome c reductase subunit NrfD
gene-b3153	585	120	gene-b3153	8.05639	-2.00515	0.0428032	0.962746	191	0	gene-b3153		CDS	yhbO	protein/nucleic acid deglycase 2
gene-b0735	3111	657	gene-b0735	10.4883	-1.96316	0.0429378	0.962746	192	0	gene-b0735		CDS	ybgE	PF09600 family protein YbgE
gene-b1442	234	46	gene-b1442	6.70376	-2.06655	0.0441749	0.985352	193	0	gene-b1442		CDS	ydcU	putative ABC transporter membrane subunit YdcU
gene-b4755	60	9	gene-b4755	4.5452	-2.45671	0.0444125	0.985545	194	0	gene-b4755		CDS	yqhI	protein YqhI
gene-b3541	3217	689	gene-b3541	10.5467	-1.94289	0.0449596	0.988057	195	0	gene-b3541		CDS	dppD	dipeptide ABC transporter ATP binding subunit DppD
gene-b0693	386	79	gene-b0693	7.45491	-2.00842	0.0449903	0.988057	196	0	gene-b0693		CDS	speF	inducible ornithine decarboxylase
gene-b3429	9044	1948	gene-b3429	12.0421	-1.93471	0.0452142	0.988057	197	0	gene-b3429		CDS	glgA	glycogen synthase
gene-b0983	261	832	gene-b0983	8.87097	1.95279	0.0457719	0.995192	198	0	gene-b0983		CDS	gfcE	putative exopolysaccharide export lipoprotein GfcE
gene-b1494	115	372	gene-b1494	7.69912	1.97392	0.0469809	1	199	0	gene-b1494		CDS	pqqL	periplasmic metalloprotease
gene-b1780	12975	2831	gene-b1780	12.5721	-1.9161	0.0470918	1	200	0	gene-b1780		CDS	yeaD	putative aldose 1-epimerase YeaD
gene-b3118	5622	1226	gene-b3118	11.3651	-1.91687	0.0473147	1	201	0	gene-b3118		CDS	tdcA	DNA-binding transcriptional activator TdcA
gene-b2206	34353	7521	gene-b2206	13.9792	-1.91119	0.0474792	1	202	0	gene-b2206		CDS	napA	periplasmic nitrate reductase subunit NapA
gene-b2302	338	70	gene-b2302	7.27188	-1.99134	0.0477737	1	203	0	gene-b2302		CDS	yfcG	disulfide bond oxidoreductase YfcG
gene-b3509	1263	273	gene-b3509	9.20449	-1.92963	0.0478004	1	204	0	gene-b3509		CDS	hdeB	periplasmic acid stress chaperone HdeB
gene-b0753	864	186	gene-b0753	8.65382	-1.93548	0.0482785	1	205	0	gene-b0753		CDS	ybgS	PF13985 family protein YbgS
gene-b4127	1519	331	gene-b4127	9.47659	-1.91797	0.0486637	1	206	0	gene-b4127		CDS	yjdJ	putative N-acetyltransferase YjdJ
gene-b1071	1120	3434	gene-b1071	10.9443	1.89664	0.0497069	1	207	0	gene-b1071		CDS	flgM	anti-sigma factor for FliA (sigma(28))
gene-b3943	2166	480	gene-b3943	10.0006	-1.89367	0.0507803	1	208	0	gene-b3943		CDS	yijE	cystine exporter
gene-b2797	4460	13534	gene-b2797	12.9304	1.88173	0.0508852	1	209	0	gene-b2797		CDS	sdaB	L-serine deaminase II
gene-b2674	267	816	gene-b2674	8.87336	1.89198	0.0525225	1	210	0	gene-b2674		CDS	nrdI	dimanganese-tyrosyl radical cofactor maintenance flavodoxin NrdI
gene-b1525	1494	4491	gene-b1525	11.3457	1.86811	0.0528556	1	211	0	gene-b1525		CDS	sad	succinate semialdehyde dehydrogenase (NAD(P)(+)) Sad
gene-b4149	1180	263	gene-b4149	9.12854	-1.8854	0.0529667	1	212	0	gene-b4149		CDS	blc	outer membrane lipoprotein Blc
gene-b4743	97	18	gene-b4743	5.39171	-2.14974	0.0532002	1	213	0	gene-b4743		CDS	ynaL	protein YnaL
gene-b3430	10558	2394	gene-b3430	12.3024	-1.86059	0.053504	1	214	0	gene-b3430		CDS	glgC	glucose-1-phosphate adenylyltransferase
gene-b0982	161	494	gene-b0982	8.14644	1.8977	0.0538223	1	215	0	gene-b0982		CDS	etp	phosphotyrosine-protein phosphatase Etp
gene-b1724	1143	256	gene-b1724	9.0861	-1.87836	0.0538918	1	216	0	gene-b1724		CDS	ydiZ	putative endoribonuclease YdiZ
gene-b2210	7183	21395	gene-b2210	13.6045	1.85487	0.0540122	1	217	0	gene-b2210		CDS	mqo	malate:quinone oxidoreductase
gene-b0727	36197	107258	gene-b0727	15.9339	1.8474	0.0548357	1	218	0	gene-b0727		CDS	sucB	dihydrolipoyltranssuccinylase
gene-b1630	506	1510	gene-b1630	9.77846	1.85759	0.0552408	1	219	0	gene-b1630		CDS	rsxD	SoxR [2Fe-2S] reducing system protein RsxD
gene-b0810	2097	477	gene-b0810	9.97277	-1.85601	0.0553128	1	220	0	gene-b0810		CDS	glnP	L-glutamine ABC transporter membrane subunit
gene-b1905	6217	1434	gene-b1905	11.5507	-1.83592	0.0567838	1	221	0	gene-b1905		CDS	ftnA	ferritin iron storage protein
gene-b3510	2906	669	gene-b3510	10.4521	-1.8387	0.0570429	1	222	0	gene-b3510		CDS	hdeA	periplasmic acid stress chaperone HdeA
gene-b2014	4634	13559	gene-b2014	12.9593	1.82917	0.0573007	1	223	0	gene-b2014		CDS	plaP	putrescine:H(+) symporter PlaP
gene-b0904	57168	13274	gene-b0904	14.7564	-1.82635	0.0575285	1	224	0	gene-b0904		CDS	focA	formate channel FocA
gene-b1670	422	94	gene-b1670	7.64464	-1.88626	0.0577897	1	225	0	gene-b1670		CDS	ydhU	putative cytochrome YdhU
gene-b4520	42	136	gene-b4520	6.24668	1.9754	0.0578101	1	226	0	gene-b4520		CDS	ymgF	inner membrane protein YmgF
gene-b2665	3755	870	gene-b2665	10.8265	-1.82947	0.0579654	1	227	0	gene-b2665		CDS	kbp	K(+) binding protein
gene-b3947	1707	395	gene-b3947	9.68827	-1.83129	0.0588108	1	228	0	gene-b3947		CDS	ptsA	putative PTS multiphosphoryl transfer protein PtsA
gene-b3540	2378	554	gene-b3540	10.1714	-1.82154	0.0595251	1	229	0	gene-b3540		CDS	dppF	dipeptide ABC transporter ATP binding subunit DppF
gene-b4466	3671	10572	gene-b4466	12.6118	1.80626	0.0603682	1	230	0	gene-b4466		CDS	yghJ	putative lipoprotein YghJ
gene-b0461	810	2342	gene-b0461	10.4344	1.812	0.0604875	1	231	0	gene-b0461		CDS	tomB	Hha toxicity modulator TomB
gene-b1660	8843	2082	gene-b1660	12.0738	-1.80631	0.0604972	1	232	0	gene-b1660		CDS	punC	purine nucleoside transporter PunC
gene-b3003	732	169	gene-b3003	8.46508	-1.83457	0.0610327	1	233	0	gene-b3003		CDS	yghA	NADP(+)-dependent aldehyde reductase
gene-b0834	64	196	gene-b0834	6.81415	1.89496	0.0619245	1	234	0	gene-b0834		CDS	dgcI	putative diguanylate cyclase DgcI
gene-b1443	277	62	gene-b1443	7.04076	-1.87929	0.0627799	1	235	0	gene-b1443		CDS	ydcV	putative ABC transporter membrane subunit YdcV
gene-b1482	1864	443	gene-b1482	9.83447	-1.79277	0.0638341	1	236	0	gene-b1482		CDS	osmC	osmotically inducible peroxiredoxin OsmC
gene-b0953	1195	285	gene-b0953	9.1956	-1.78772	0.0656104	1	237	0	gene-b0953		CDS	rmf	ribosome modulation factor
gene-b1854	27386	6649	gene-b1854	13.7268	-1.76198	0.0664491	1	238	0	gene-b1854		CDS	pykA	pyruvate kinase 2
gene-b3558	137	394	gene-b3558	7.86684	1.80427	0.0672873	1	239	0	gene-b3558		CDS	insK	IS150 family conserved protein InsB
gene-b4455	22	73	gene-b4455	5.33142	2.01065	0.0692361	1	240	0	gene-b4455		CDS	hokA	small toxic polypeptide
gene-b1521	1198	291	gene-b1521	9.21244	-1.76128	0.0694584	1	241	0	gene-b1521		CDS	uxaB	tagaturonate reductase
gene-b4126	1074	261	gene-b4126	9.05514	-1.76062	0.0699109	1	242	0	gene-b4126		CDS	yjdI	PF06902 family protein YjdI
gene-b1741	328	909	gene-b1741	9.09964	1.75084	0.0711064	1	243	0	gene-b1741		CDS	cho	excinuclease Cho
gene-b0542	10	39	gene-b0542	4.31046	2.24373	0.07114	1	244	0	gene-b0542		CDS	renD	protein RenD
gene-b3239	391	93	gene-b3239	7.58189	-1.79161	0.071223	1	245	0	gene-b3239		CDS	yhcO	putative barnase inhibitor
gene-b1224	4591	1136	gene-b1224	11.164	-1.73459	0.0712355	1	246	0	gene-b1224		CDS	narG	nitrate reductase A subunit alpha
gene-b0882	72771	18104	gene-b0882	15.1543	-1.7268	0.0716816	1	247	0	gene-b0882		CDS	clpA	ATP-dependent Clp protease ATP-binding subunit ClpA
gene-b2250	287	794	gene-b2250	8.90575	1.74834	0.0719476	1	248	0	gene-b2250		CDS	yfaZ	putative porin YfaZ
gene-b1896	2320	576	gene-b1896	10.1817	-1.72973	0.0727922	1	249	0	gene-b1896		CDS	otsA	trehalose-6-phosphate synthase
gene-b2720	167	38	gene-b2720	6.32261	-1.85552	0.0741949	1	250	0	gene-b2720		CDS	hycF	formate hydrogenlyase subunit HycF
gene-b2131	1109	275	gene-b2131	9.11596	-1.7315	0.0742867	1	251	0	gene-b2131		CDS	osmF	glycine betaine ABC transporter periplasmic binding protein OsmF
gene-b4559	338	81	gene-b4559	7.37716	-1.78078	0.0743052	1	252	0	gene-b4559		CDS	ghoT	toxin of the GhoTS toxin-antitoxin system
gene-b2130	779	192	gene-b2130	8.60202	-1.74026	0.0743437	1	253	0	gene-b2130		CDS	yehY	glycine betaine ABC transporter membrane subunit YehY
gene-b3481	1528	381	gene-b3481	9.58233	-1.72353	0.0746177	1	254	0	gene-b3481		CDS	nikR	DNA-binding transcriptional repressor NikR
gene-b0074	1473	368	gene-b0074	9.53085	-1.72073	0.0751589	1	255	0	gene-b0074		CDS	leuA	2-isopropylmalate synthase
gene-b0199	1002	2700	gene-b0199	10.6905	1.71033	0.0753365	1	256	0	gene-b0199		CDS	metN	L-methionine/D-methionine ABC transporter ATP binding subunit
gene-b3476	2724	685	gene-b3476	10.4225	-1.7113	0.0754891	1	257	0	gene-b3476		CDS	nikA	Ni(2(+)) ABC transporter periplasmic binding protein
gene-b3001	6598	1672	gene-b3001	11.7044	-1.7002	0.0764722	1	258	0	gene-b3001		CDS	gpr	L-glyceraldehyde 3-phosphate reductase
gene-b1884	322	78	gene-b1884	7.31495	-1.76526	0.0772404	1	259	0	gene-b1884		CDS	cheR	chemotaxis protein methyltransferase
gene-b0728	28304	75284	gene-b0728	15.5012	1.69159	0.0773419	1	260	0	gene-b0728		CDS	sucC	succinyl-CoA synthetase subunit beta
gene-b1124	1128	2997	gene-b1124	10.8512	1.69	0.0785796	1	261	0	gene-b1124		CDS	potC	spermidine preferential ABC transporter membrane subunit PotC
gene-b2579	97468	24998	gene-b2579	15.5979	-1.68286	0.0788166	1	262	0	gene-b2579		CDS	grcA	stress-induced alternate pyruvate formate-lyase subunit
gene-b1885	581	145	gene-b1885	8.18795	-1.72223	0.0788969	1	263	0	gene-b1885		CDS	tap	methyl-accepting chemotaxis protein Tap
gene-b0468	195	527	gene-b0468	8.33129	1.71458	0.0792081	1	264	0	gene-b0468		CDS	ybaN	DUF454 domain-containing inner membrane protein YbaN
gene-b2935	134968	34817	gene-b2935	16.0717	-1.6745	0.0802325	1	265	0	gene-b2935		CDS	tktA	transketolase 1
gene-b3919	52439	13527	gene-b3919	14.7077	-1.67455	0.0802709	1	266	0	gene-b3919		CDS	tpiA	triose-phosphate isomerase
gene-b1195	116	26	gene-b1195	5.786	-1.87729	0.0803546	1	267	0	gene-b1195		CDS	ymgE	PF04226 family protein YmgE
gene-b1101	25205	6515	gene-b1101	13.6523	-1.67162	0.0808572	1	268	0	gene-b1101		CDS	ptsG	glucose-specific PTS enzyme IIBC component
gene-b3428	10582	2736	gene-b3428	12.4004	-1.67122	0.0811443	1	269	0	gene-b3428		CDS	glgP	glycogen phosphorylase
gene-b1466	158	37	gene-b1466	6.26341	-1.81407	0.0815714	1	270	0	gene-b1466		CDS	narW	NarW, putative private chaperone for NarZ nitrate reductase subunit
gene-b0591	212	566	gene-b0591	8.44308	1.69699	0.0817627	1	271	0	gene-b0591		CDS	entS	enterobactin exporter EntS
gene-b1676	36229	9411	gene-b1676	14.1793	-1.66447	0.0820534	1	272	0	gene-b1676		CDS	pykF	pyruvate kinase 1
gene-b1480	1401	360	gene-b1480	9.47884	-1.68014	0.0820567	1	273	0	gene-b1480		CDS	sra	ribosome-associated protein Sra
gene-b1475	1292	333	gene-b1475	9.36418	-1.67576	0.0830554	1	274	0	gene-b1475		CDS	fdnH	formate dehydrogenase N subunit beta
gene-b2994	7788	2033	gene-b2994	11.965	-1.65739	0.0837079	1	275	0	gene-b2994		CDS	hybC	hydrogenase 2 large subunit
gene-b0757	14734	3850	gene-b0757	12.8855	-1.65597	0.0837174	1	276	0	gene-b0757		CDS	galK	galactokinase
gene-b4013	207	548	gene-b4013	8.40255	1.6848	0.0840391	1	277	0	gene-b4013		CDS	metA	homoserine O-succinyltransferase
gene-b0073	1256	325	gene-b0073	9.32625	-1.67007	0.0841412	1	278	0	gene-b0073		CDS	leuB	3-isopropylmalate dehydrogenase
gene-b2080	259	64	gene-b2080	7.0152	-1.73656	0.0847475	1	279	0	gene-b2080		CDS	yegP	DUF1508 domain-containing protein YegP
gene-b1123	3194	8255	gene-b1123	12.3329	1.65016	0.0848515	1	280	0	gene-b1123		CDS	potD	spermidine preferential ABC transporter periplasmic binding protein
gene-b4202	24682	63447	gene-b4202	15.279	1.64235	0.0859318	1	281	0	gene-b4202		CDS	rpsR	30S ribosomal subunit protein S18
gene-b1452	2912	7456	gene-b1452	12.1928	1.63664	0.0873541	1	282	0	gene-b1452		CDS	yncE	PQQ-like domain-containing protein YncE
gene-b4736	4813	12245	gene-b4736	12.9131	1.62744	0.0888965	1	283	0	gene-b4736		CDS	yliM	protein YliM
gene-b3114	9661	2574	gene-b3114	12.2907	-1.62791	0.0889889	1	284	0	gene-b3114		CDS	tdcE	2-ketobutyrate formate-lyase/pyruvate formate-lyase 4
gene-b2713	191	47	gene-b2713	6.5728	-1.74259	0.0890308	1	285	0	gene-b2713		CDS	hydN	putative electron transport protein HydN
gene-b2399	616	1572	gene-b2399	9.94938	1.63185	0.0898565	1	286	0	gene-b2399		CDS	yfeD	putative DNA-binding transcriptional regulator YfeD
gene-b3828	334	857	gene-b3828	9.07022	1.6397	0.0900949	1	287	0	gene-b3828		CDS	metR	DNA-binding transcriptional dual regulator MetR
gene-b1476	989	261	gene-b1476	8.99566	-1.64167	0.0901594	1	288	0	gene-b1476		CDS	fdnI	formate dehydrogenase N subunit gamma
gene-b2086	455	118	gene-b2086	7.86298	-1.66683	0.0903606	1	289	0	gene-b2086		CDS	yegS	lipid kinase YegS
gene-b4072	358	92	gene-b4072	7.51048	-1.68	0.0903712	1	290	0	gene-b4072		CDS	nrfC	putative menaquinol-cytochrome c reductase 4Fe-4S subunit
gene-b2097	2741	732	gene-b2097	10.4749	-1.62453	0.0907078	1	291	0	gene-b2097		CDS	fbaB	fructose-bisphosphate aldolase class I
gene-b0729	25032	62729	gene-b0729	15.281	1.60561	0.0928475	1	292	0	gene-b0729		CDS	sucD	succinyl-CoA synthetase subunit alpha
gene-b3073	873	233	gene-b3073	8.82381	-1.6254	0.0937916	1	293	0	gene-b3073		CDS	patA	putrescine aminotransferase
gene-b2196	4385	1187	gene-b2196	11.1625	-1.605	0.0938945	1	294	0	gene-b2196		CDS	ccmF	holocytochrome c synthase CcmF component
gene-b1449	2385	645	gene-b1449	10.2833	-1.60637	0.0944357	1	295	0	gene-b1449		CDS	curA	NADPH-dependent curcumin/dihydrocurcumin reductase
gene-b0984	283	716	gene-b0984	8.82103	1.61941	0.0946961	1	296	0	gene-b0984		CDS	gfcD	putative lipoprotein GfcD
gene-b3091	2136	579	gene-b3091	10.1259	-1.60302	0.0952989	1	297	0	gene-b3091		CDS	uxaA	D-altronate dehydratase
gene-b1955	238	61	gene-b1955	6.91957	-1.68383	0.0953392	1	298	0	gene-b1955		CDS	yedP	putative mannosyl-3-phosphoglycerate phosphatase
gene-b1197	1276	345	gene-b1197	9.38073	-1.60671	0.0959083	1	299	0	gene-b1197		CDS	treA	periplasmic trehalase
gene-b0758	12604	3446	gene-b0758	12.6929	-1.59063	0.0961047	1	300	0	gene-b0758		CDS	galT	galactose-1-phosphate uridylyltransferase
gene-b0789	372	98	gene-b0789	7.58373	-1.6442	0.0965931	1	301	0	gene-b0789		CDS	clsB	cardiolipin synthase B
gene-b4203	22235	54688	gene-b4203	15.0965	1.57864	0.0982248	1	302	0	gene-b4203		CDS	rplI	50S ribosomal subunit protein L9
gene-b4237	1998	549	gene-b4237	10.0393	-1.58343	0.0993678	1	303	0	gene-b4237		CDS	nrdG	anaerobic ribonucleoside-triphosphate reductase activating protein
gene-b0058	878	2156	gene-b0058	10.4329	1.57632	0.100206	1	304	0	gene-b0058		CDS	rluA	23S rRNA pseudouridine(746) and tRNA pseudouridine(32) synthase
gene-b4678	1018	2496	gene-b4678	10.6453	1.57413	0.100442	1	305	0	gene-b4678		CDS	yoeI	uncharacterized protein YoeI
gene-b2977	846	231	gene-b2977	8.79493	-1.59251	0.100445	1	306	0	gene-b2977		CDS	glcG	putative heme-binding protein GlcG
gene-b2185	8391	20486	gene-b2185	13.6853	1.56798	0.100523	1	307	0	gene-b2185		CDS	rplY	50S ribosomal subunit protein L25
gene-b1883	619	168	gene-b1883	8.33985	-1.60123	0.100533	1	308	0	gene-b1883		CDS	cheB	protein-glutamate methylesterase/protein glutamine deamidase
gene-b1468	769	210	gene-b1468	8.65734	-1.59234	0.100987	1	309	0	gene-b1468		CDS	narZ	nitrate reductase Z subunit alpha
gene-b3555	1661	459	gene-b3555	9.77689	-1.57523	0.101492	1	310	0	gene-b3555		CDS	yiaG	putative DNA-binding transcriptional regulator YiaG
gene-b2997	5825	1627	gene-b2997	11.5948	-1.55979	0.102846	1	311	0	gene-b2997		CDS	hybO	hydrogenase 2 small subunit
gene-b0600	191	473	gene-b0600	8.23836	1.58852	0.103256	1	312	0	gene-b0600		CDS	ybdL	methionine transaminase
gene-b2925	149628	41967	gene-b2925	16.2808	-1.5538	0.103391	1	313	0	gene-b2925		CDS	fbaA	fructose-bisphosphate aldolase class II
gene-b2421	714	1736	gene-b2421	10.1275	1.56202	0.10357	1	314	0	gene-b2421		CDS	cysM	cysteine synthase B
gene-b4705	339	829	gene-b4705	9.05698	1.57034	0.103969	1	315	0	gene-b4705		CDS	mntS	small protein MntS
gene-b1427	458	1116	gene-b1427	9.48846	1.56517	0.104	1	316	0	gene-b1427		CDS	rimL	ribosomal-protein-L12-serine N-acetyltransferase
gene-b0708	786	217	gene-b0708	8.69676	-1.57658	0.10412	1	317	0	gene-b0708		CDS	phr	deoxyribodipyrimidine photolyase
gene-b3223	780	216	gene-b3223	8.6879	-1.57219	0.105084	1	318	0	gene-b3223		CDS	nanE	putative N-acetylmannosamine-6-phosphate 2-epimerase
gene-b2942	6301	15151	gene-b2942	13.261	1.54601	0.105232	1	319	0	gene-b2942		CDS	metK	methionine adenosyltransferase
gene-b1020	770	1856	gene-b1020	10.2301	1.54952	0.106113	1	320	0	gene-b1020		CDS	phoH	ATP-binding protein PhoH
gene-b3093	1063	297	gene-b3093	9.14092	-1.55935	0.106317	1	321	0	gene-b3093		CDS	exuT	hexuronate transporter
gene-b1467	328	89	gene-b1467	7.42344	-1.60157	0.106586	1	322	0	gene-b1467		CDS	narY	nitrate reductase Z subunit beta
gene-b1252	775	1863	gene-b1252	10.2375	1.54561	0.106952	1	323	0	gene-b1252		CDS	tonB	Ton complex subunit TonB
gene-b1800	1131	317	gene-b1800	9.23266	-1.55479	0.107048	1	324	0	gene-b1800		CDS	dmlA	D-malate/3-isopropylmalate dehydrogenase (decarboxylating)
gene-b2150	23063	6544	gene-b2150	13.5914	-1.53708	0.107165	1	325	0	gene-b2150		CDS	mglB	D-galactose/methyl-galactoside ABC transporter periplasmic binding protein
gene-b2606	26312	62820	gene-b2606	15.318	1.53576	0.10729	1	326	0	gene-b2606		CDS	rplS	50S ribosomal subunit protein L19
gene-b3524	1707	481	gene-b3524	9.83036	-1.5471	0.107393	1	327	0	gene-b3524		CDS	yhjG	AsmA family protein YhjG
gene-b3050	85	213	gene-b3050	7.07884	1.60557	0.108377	1	328	0	gene-b3050		CDS	yqiJ	DUF1449 domain-containing inner membrane protein YqiJ
gene-b1287	308	743	gene-b1287	8.9088	1.55068	0.108653	1	329	0	gene-b1287		CDS	yciW	putative peroxidase YciW
gene-b0905	2354	5606	gene-b0905	11.8336	1.53211	0.108662	1	330	0	gene-b0905		CDS	ycaO	ribosomal protein S12 methylthiotransferase accessory factor YcaO
gene-b2712	2136	606	gene-b2712	10.1587	-1.53727	0.109022	1	331	0	gene-b2712		CDS	hypF	carbamoyl--[HypE] ligase
gene-b3447	1678	476	gene-b3447	9.81047	-1.53746	0.109552	1	332	0	gene-b3447		CDS	ggt	glutathione hydrolase proenzyme
gene-b2607	55225	130734	gene-b2607	16.3814	1.52349	0.109979	1	333	0	gene-b2607		CDS	trmD	tRNA m(1)G37 methyltransferase
gene-b1858	948	2245	gene-b1858	10.5174	1.52401	0.111409	1	334	0	gene-b1858		CDS	znuC	Zn(2(+)) ABC transporter ATP binding subunit
gene-b2341	4087	1172	gene-b2341	11.1026	-1.52182	0.111465	1	335	0	gene-b2341		CDS	fadJ	3-hydroxyacyl-CoA dehydrogenase FadJ
gene-b2155	1594	3755	gene-b2155	11.2633	1.51641	0.112492	1	336	0	gene-b2155		CDS	cirA	iron-catecholate outer membrane transporter CirA
gene-b2121	62	156	gene-b2121	6.62659	1.61146	0.112873	1	337	0	gene-b2121		CDS	yehP	VWA domain-containing protein YehP
gene-b2137	266	73	gene-b2137	7.12935	-1.58521	0.113092	1	338	0	gene-b2137		CDS	yohF	putative oxidoreductase YohF
gene-b3267	29	78	gene-b3267	5.57849	1.70767	0.114204	1	339	0	gene-b3267		CDS	yhdV	lipoprotein YhdV
gene-b1160	136	328	gene-b1160	7.7293	1.55034	0.114634	1	340	0	gene-b1160		CDS	iraM	anti-adaptor protein IraM
gene-b3092	2947	853	gene-b3092	10.6375	-1.50838	0.114963	1	341	0	gene-b3092		CDS	uxaC	D-glucoronate/D-galacturonate isomerase
gene-b0329	543	154	gene-b0329	8.18259	-1.53777	0.115056	1	342	0	gene-b0329		CDS	yahO	DUF1471 domain-containing protein YahO
gene-b4201	27928	64903	gene-b4201	15.3845	1.49683	0.116115	1	343	0	gene-b4201		CDS	priB	primosomal replication protein N
gene-b2809	533	152	gene-b2809	8.15975	-1.52981	0.117014	1	344	0	gene-b2809		CDS	ygdI	DUF903 domain-containing lipoprotein YgdI
gene-b1380	21510	6299	gene-b1380	13.5136	-1.49156	0.117549	1	345	0	gene-b1380		CDS	ldhA	D-lactate dehydrogenase
gene-b3113	1610	469	gene-b3113	9.76994	-1.49915	0.118408	1	346	0	gene-b3113		CDS	tdcF	putative enamine/imine deaminase
gene-b3491	265	74	gene-b3491	7.13645	-1.56014	0.118635	1	347	0	gene-b3491		CDS	yhiM	inner membrane protein YhiM
gene-b3513	261	73	gene-b3513	7.11566	-1.55783	0.119409	1	348	0	gene-b3513		CDS	mdtE	multidrug efflux pump membrane fusion protein MdtE
gene-b2609	20684	47577	gene-b2609	14.9439	1.482	0.119651	1	349	0	gene-b2609		CDS	rpsP	30S ribosomal subunit protein S16
gene-b2293	16126	4762	gene-b2293	13.104	-1.4795	0.120503	1	350	0	gene-b2293		CDS	hxpA	hexitol phosphatase A
gene-b2796	12484	28588	gene-b2796	14.2123	1.47558	0.121251	1	351	0	gene-b2796		CDS	sdaC	L-serine:H(+) symporter SdaC
gene-b3744	6634	1964	gene-b3744	11.8244	-1.47583	0.121806	1	352	0	gene-b3744		CDS	asnA	asparagine synthetase A
gene-b1705	56	138	gene-b1705	6.46473	1.58142	0.122176	1	353	0	gene-b1705		CDS	ydiE	PF10636 family protein YdiE
gene-b3316	65880	150057	gene-b3316	16.6081	1.46785	0.123034	1	354	0	gene-b3316		CDS	rpsS	30S ribosomal subunit protein S19
gene-b0584	886	2028	gene-b0584	10.3953	1.47493	0.123088	1	355	0	gene-b0584		CDS	fepA	ferric enterobactin outer membrane transporter
gene-b2608	49025	111407	gene-b2608	16.1801	1.4645	0.123867	1	356	0	gene-b2608		CDS	rimM	ribosome maturation factor RimM
gene-b4517	601	1374	gene-b4517	9.83449	1.4732	0.124373	1	357	0	gene-b4517		CDS	gnsA	putative phosphatidylethanolamine synthesis regulator GnsA
gene-b4383	77639	23224	gene-b4383	15.3807	-1.46091	0.124825	1	358	0	gene-b4383		CDS	deoB	phosphopentomutase
gene-b1515	123	33	gene-b1515	6.00025	-1.61787	0.124867	1	359	0	gene-b1515		CDS	lsrD	Autoinducer-2 ABC transporter membrane subunit LsrD
gene-b4721	5	20	gene-b4721	3.32872	2.28025	0.125333	1	360	0	gene-b4721		CDS	ytiD	protein YtiD
gene-b0292	54	132	gene-b0292	6.40644	1.56976	0.125919	1	361	0	gene-b0292		CDS	ecpB	putative fimbrial chaperone EcpB
gene-b0811	5744	1720	gene-b0811	11.6248	-1.45939	0.125966	1	362	0	gene-b0811		CDS	glnH	L-glutamine ABC transporter periplasmic binding protein
gene-b1496	28	73	gene-b1496	5.50538	1.66272	0.126102	1	363	0	gene-b1496		CDS	yddA	ABC transporter family protein YddA
gene-b3369	206	58	gene-b3369	6.77904	-1.54827	0.126124	1	364	0	gene-b3369		CDS	yhfL	DUF4223 domain-containing lipoprotein YhfL
gene-b3306	78384	176814	gene-b3306	16.8519	1.45385	0.126508	1	365	0	gene-b3306		CDS	rpsH	30S ribosomal subunit protein S8
gene-b2018	91	215	gene-b2018	7.13479	1.52065	0.127086	1	366	0	gene-b2018		CDS	hisL	his operon leader peptide
gene-b2343	10781	3248	gene-b2343	12.5376	-1.45061	0.127788	1	367	0	gene-b2343		CDS	yfcZ	DUF406 domain-containing protein YfcZ
gene-b4748	65	156	gene-b4748	6.66068	1.54329	0.127962	1	368	0	gene-b4748		CDS	ynfT	protein YnfT
gene-b3496	35433	10721	gene-b3496	14.2573	-1.4444	0.129059	1	369	0	gene-b3496		CDS	dtpB	dipeptide/tripeptide:H(+) symporter DtpB
gene-b2993	3024	912	gene-b2993	10.7044	-1.4491	0.129305	1	370	0	gene-b2993		CDS	hybD	hydrogenase 2 maturation protease
gene-b1423	421	124	gene-b1423	7.84273	-1.48323	0.130368	1	371	0	gene-b1423		CDS	ydcJ	DUF1338 domain-containing protein YdcJ
gene-b2992	1704	514	gene-b2992	9.87696	-1.44883	0.130594	1	372	0	gene-b2992		CDS	hybE	hydrogenase 2-specific chaperone
gene-b2800	887	266	gene-b2800	8.93083	-1.45726	0.131017	1	373	0	gene-b2800		CDS	fucA	L-fuculose-phosphate aldolase
gene-b1355	20	54	gene-b1355	5.0452	1.71321	0.131079	1	374	0	gene-b1355		CDS	ydaG	uncharacterized protein YdaG
gene-b3986	62045	138226	gene-b3986	16.5056	1.43589	0.131093	1	375	0	gene-b3986		CDS	rplL	50S ribosomal subunit protein L12
gene-b4527	9	29	gene-b4527	4.02075	1.96831	0.131125	1	376	0	gene-b4527		CDS	ydaF	DUF1391 domain-containing protein YdaF
gene-b3120	31	6	gene-b3120	3.77637	-2.08898	0.13126	1	377	0	gene-b3120		CDS	yhaB	protein YhaB
gene-b0375	6	22	gene-b0375	3.52899	2.15472	0.131318	1	378	0	gene-b0375		CDS	iprA	putative DNA-binding transcriptional regulator IprA
gene-b3431	7485	2276	gene-b3431	12.0178	-1.43725	0.131403	1	379	0	gene-b3431		CDS	glgX	limit dextrin alpha-1,6-glucohydrolase
gene-b3307	74460	165664	gene-b3307	16.7678	1.43398	0.131586	1	380	0	gene-b3307		CDS	rpsN	30S ribosomal subunit protein S14
gene-b2416	98411	29989	gene-b2416	15.7361	-1.43413	0.131617	1	381	0	gene-b2416		CDS	ptsI	PTS enzyme I
gene-b2663	340	100	gene-b2663	7.53342	-1.48528	0.132489	1	382	0	gene-b2663		CDS	gabP	4-aminobutanoate:H(+) symporter
gene-b4735	3279	7269	gene-b4735	12.2601	1.42875	0.133444	1	383	0	gene-b4735		CDS	ybgU	protein YbgU
gene-b4116	652	196	gene-b4116	8.48851	-1.45377	0.133833	1	384	0	gene-b4116		CDS	adiY	DNA-binding transcriptional activator AdiY
gene-b0453	4647	1421	gene-b0453	11.3342	-1.42914	0.133908	1	385	0	gene-b0453		CDS	ybaY	PF09619 family lipoprotein YbaY
gene-b2904	19092	5878	gene-b2904	13.3777	-1.41932	0.135714	1	386	0	gene-b2904		CDS	gcvH	glycine cleavage system H protein
gene-b1451	1977	4356	gene-b1451	11.5257	1.41994	0.136119	1	387	0	gene-b1451		CDS	yncD	putative TonB-dependent outer membrane receptor
gene-b2991	784	238	gene-b2991	8.76156	-1.43964	0.136258	1	388	0	gene-b2991		CDS	hybF	hydrogenase maturation protein HybF
gene-b3544	24275	7486	gene-b3544	13.7254	-1.41695	0.13629	1	389	0	gene-b3544		CDS	dppA	dipeptide ABC transporter periplasmic binding protein
gene-b2876	774	235	gene-b2876	8.74315	-1.43942	0.136394	1	390	0	gene-b2876		CDS	yqeC	uncharacterized protein YqeC
gene-b0723	42486	93305	gene-b0723	15.949	1.41522	0.136543	1	391	0	gene-b0723		CDS	sdhA	succinate:quinone oxidoreductase, FAD binding protein
gene-b2675	467	1035	gene-b2675	9.44814	1.42839	0.136678	1	392	0	gene-b2675		CDS	nrdE	ribonucleoside-diphosphate reductase 2 subunit alpha
gene-b1072	2983	6552	gene-b1072	12.1169	1.41542	0.137031	1	393	0	gene-b1072		CDS	flgA	flagellar basal body P-ring formation protein FlgA
gene-b4568	2938	907	gene-b4568	10.6796	-1.41541	0.13816	1	394	0	gene-b4568		CDS	ytjA	DUF1328 domain-containing protein YtjA
gene-b1584	1024	2246	gene-b1584	10.5734	1.41339	0.138694	1	395	0	gene-b1584		CDS	speG	spermidine N-acetyltransferase
gene-b4200	30157	65736	gene-b4200	15.4491	1.40444	0.139466	1	396	0	gene-b4200		CDS	rpsF	30S ribosomal subunit protein S6
gene-b2903	34387	10720	gene-b2903	14.2356	-1.40131	0.140459	1	397	0	gene-b2903		CDS	gcvP	glycine decarboxylase
gene-b1915	123	277	gene-b1915	7.53492	1.45148	0.140528	1	398	0	gene-b1915		CDS	yecF	DUF2594 domain-containing protein YecF
gene-b1817	35330	11021	gene-b1817	14.2751	-1.40039	0.140707	1	399	0	gene-b1817		CDS	manX	mannose-specific PTS enzyme IIAB component
gene-b1488	111	31	gene-b1488	5.8811	-1.55997	0.141806	1	400	0	gene-b1488		CDS	ddpX	D-alanyl-D-alanine dipeptidase
gene-b0759	13783	4313	gene-b0759	12.9193	-1.39587	0.142165	1	401	0	gene-b0759		CDS	galE	UDP-glucose 4-epimerase
gene-b2127	452	138	gene-b2127	7.97115	-1.4314	0.142928	1	402	0	gene-b2127		CDS	mlrA	DNA-binding transcriptional activator MlrA
gene-b1583	1016	2204	gene-b1583	10.5541	1.39748	0.143066	1	403	0	gene-b1583		CDS	ynfB	DUF1283 domain-containing protein YnfB
gene-b2211	503	1096	gene-b2211	9.54302	1.40387	0.143075	1	404	0	gene-b2211		CDS	yojI	ABC transporter family protein/microcin J25 efflux protein
gene-b1102	167	370	gene-b1102	7.96434	1.42793	0.143366	1	405	0	gene-b1102		CDS	fhuE	ferric coprogen/ferric rhodotorulic acid outer membrane transporter
gene-b3305	93162	201056	gene-b3305	17.0691	1.39004	0.143389	1	406	0	gene-b3305		CDS	rplF	50S ribosomal subunit protein L6
gene-b4752	105	236	gene-b4752	7.30524	1.44865	0.143604	1	407	0	gene-b4752		CDS	yecU	protein YecU
gene-b3983	46652	100495	gene-b3983	16.07	1.38737	0.144152	1	408	0	gene-b3983		CDS	rplK	50S ribosomal subunit protein L11
gene-b1201	1041	324	gene-b1201	9.1886	-1.40365	0.144386	1	409	0	gene-b1201		CDS	dhaR	DNA-binding transcriptional dual regulator DhaR
gene-b1217	148	43	gene-b1217	6.32465	-1.50294	0.145644	1	410	0	gene-b1217		CDS	chaB	putative cation transport regulator ChaB
gene-b3432	9963	3151	gene-b3432	12.4588	-1.38052	0.146593	1	411	0	gene-b3432		CDS	glgB	1,4-alpha-glucan branching enzyme
gene-b4014	897	281	gene-b4014	8.97849	-1.39429	0.147742	1	412	0	gene-b4014		CDS	aceB	malate synthase A
gene-b3985	86132	183576	gene-b3985	16.9469	1.37201	0.148475	1	413	0	gene-b3985		CDS	rplJ	50S ribosomal subunit protein L10
gene-b3341	69979	148685	gene-b3341	16.6451	1.36752	0.149769	1	414	0	gene-b3341		CDS	rpsG	30S ribosomal subunit protein S7
gene-b4467	739	232	gene-b4467	8.7005	-1.3912	0.149783	1	415	0	gene-b4467		CDS	glcF	glycolate dehydrogenase, putative iron-sulfur subunit
gene-b0808	344	106	gene-b0808	7.58389	-1.41809	0.149882	1	416	0	gene-b0808		CDS	ybiO	moderate conductance mechanosensitive channel YbiO
gene-b3304	76709	162484	gene-b3304	16.7753	1.36308	0.151048	1	417	0	gene-b3304		CDS	rplR	50S ribosomal subunit protein L18
gene-b2195	2044	651	gene-b2195	10.1786	-1.37041	0.151418	1	418	0	gene-b2195		CDS	ccmG	thiol:disulfide oxidoreductase CcmG
gene-b2902	476	149	gene-b2902	8.06379	-1.3954	0.152274	1	419	0	gene-b2902		CDS	ygfF	putative oxidoreductase YgfF
gene-b0072	1236	393	gene-b0072	9.45172	-1.37282	0.15232	1	420	0	gene-b0072		CDS	leuC	3-isopropylmalate dehydratase subunit LeuC
gene-b3317	134757	284519	gene-b3317	17.5859	1.35842	0.152395	1	421	0	gene-b3317		CDS	rplB	50S ribosomal subunit protein L2
gene-b4542	99	218	gene-b4542	7.20556	1.41908	0.152902	1	422	0	gene-b4542		CDS	yohO	UPF0387 family protein YohO
gene-b1516	164	49	gene-b1516	6.49293	-1.46259	0.153028	1	423	0	gene-b1516		CDS	lsrB	Autoinducer-2 ABC transporter periplasmic binding protein
gene-b4238	22422	7213	gene-b4238	13.6413	-1.35599	0.153379	1	424	0	gene-b4238		CDS	nrdD	anaerobic ribonucleoside-triphosphate reductase
gene-b3680	75	167	gene-b3680	6.81306	1.43514	0.153758	1	425	0	gene-b3680		CDS	yidL	putative DNA-binding transcriptional regulator YidL
gene-b0543	152	329	gene-b0543	7.81173	1.39427	0.153939	1	426	0	gene-b0543		CDS	emrE	multidrug/betaine/choline efflux transporter EmrE
gene-b0553	14	38	gene-b0553	4.53444	1.72083	0.154017	1	427	0	gene-b0553		CDS	nmpC	putative outer membrane porin NmpC
gene-b4071	377	118	gene-b4071	7.72733	-1.39553	0.154941	1	428	0	gene-b4071		CDS	nrfB	periplasmic nitrite reductase penta-heme c-type cytochrome
gene-b4768	4030	8463	gene-b4768	12.5186	1.35064	0.155136	1	429	0	gene-b4768		CDS	ybgV	protein YbgV
gene-b0599	152	328	gene-b0599	7.80953	1.38988	0.155223	1	430	0	gene-b0599		CDS	hcxA	hydroxycarboxylate dehydrogenase A
gene-b1121	15	40	gene-b1121	4.6212	1.69529	0.155412	1	431	0	gene-b1121		CDS	ycfZ	putative inner membrane protein YcfZ
gene-b3925	6420	2074	gene-b3925	11.8401	-1.3499	0.155737	1	432	0	gene-b3925		CDS	glpX	fructose-1,6-bisphosphatase 2
gene-b1878	416	880	gene-b1878	9.24769	1.36117	0.156066	1	433	0	gene-b1878		CDS	flhE	flagellar protein FlhE
gene-b1286	4530	9473	gene-b1286	12.6842	1.34456	0.156892	1	434	0	gene-b1286		CDS	rnb	RNase II
gene-b3342	41051	85743	gene-b3342	15.8632	1.34285	0.157027	1	435	0	gene-b3342		CDS	rpsL	30S ribosomal subunit protein S12
gene-b0981	793	1663	gene-b0981	10.1722	1.34865	0.157649	1	436	0	gene-b0981		CDS	etk	protein-tyrosine kinase Etk
gene-b2149	9145	2970	gene-b2149	12.3543	-1.34227	0.157778	1	437	0	gene-b2149		CDS	mglA	D-galactose/methyl-galactoside ABC transporter ATP binding subunit
gene-b4111	8355	2718	gene-b4111	12.2252	-1.33984	0.158559	1	438	0	gene-b4111		CDS	proP	osmolyte:H(+) symporter ProP
gene-b1216	658	1378	gene-b1216	9.90195	1.34667	0.158734	1	439	0	gene-b1216		CDS	chaA	Na(+)/K(+):H(+) antiporter ChaA
gene-b4533	10	29	gene-b4533	4.09675	1.81631	0.159116	1	440	0	gene-b4533		CDS	ynfO	DUF3950 domain-containing protein YnfO
gene-b0949	3031	6305	gene-b0949	12.1007	1.33696	0.159388	1	441	0	gene-b0949		CDS	uup	ATP-binding protein Uup
gene-b1517	183	56	gene-b1517	6.66832	-1.42809	0.159394	1	442	0	gene-b1517		CDS	lsrF	3-hydroxy-2,4-pentadione 5-phosphate thiolase
gene-b1514	140	42	gene-b1514	6.26759	-1.45671	0.159485	1	443	0	gene-b1514		CDS	lsrC	Autoinducer-2 ABC transporter membrane subunit LsrC
gene-b1732	899	290	gene-b1732	9.00284	-1.35202	0.15994	1	444	0	gene-b1732		CDS	katE	catalase HPII
gene-b0911	139603	289221	gene-b0911	17.6232	1.3311	0.160542	1	445	0	gene-b0911		CDS	rpsA	30S ribosomal subunit protein S1
gene-b3024	3838	1254	gene-b3024	11.106	-1.33356	0.161176	1	446	0	gene-b3024		CDS	ygiW	BOF family protein YgiW
gene-b2497	1107	2298	gene-b2497	10.6461	1.33398	0.1614	1	447	0	gene-b2497		CDS	uraA	uracil:H(+) symporter UraA
gene-b0170	35835	74045	gene-b0170	15.6594	1.32729	0.161745	1	448	0	gene-b0170		CDS	tsf	protein chain elongation factor EF-Ts
gene-b1223	1145	372	gene-b1223	9.35694	-1.34172	0.161822	1	449	0	gene-b1223		CDS	narK	nitrate:nitrite antiporter NarK
gene-b2598	24	58	gene-b2598	5.22827	1.55327	0.163135	1	450	0	gene-b2598		CDS	pheL	phe operon leader peptide
gene-b3926	50067	16489	gene-b3926	14.8172	-1.3221	0.163456	1	451	0	gene-b3926		CDS	glpK	glycerol kinase
gene-b1937	888	1833	gene-b1937	10.324	1.32583	0.164336	1	452	0	gene-b1937		CDS	fliE	flagellar protein FliE
gene-b3222	890	290	gene-b3222	8.99558	-1.3375	0.164371	1	453	0	gene-b3222		CDS	nanK	N-acetylmannosamine kinase
gene-b3224	574	186	gene-b3224	8.35883	-1.3455	0.165072	1	454	0	gene-b3224		CDS	nanT	N-acetylneuraminate:H(+) symporter
gene-b1462	232	73	gene-b1462	7.0307	-1.3879	0.165233	1	455	0	gene-b1462		CDS	yddH	flavin reductase-like protein YddH
gene-b3361	1617	531	gene-b3361	9.86263	-1.32628	0.165235	1	456	0	gene-b3361		CDS	fic	putative adenosine monophosphate--protein transferase Fic
gene-b3936	11873	24344	gene-b3936	14.0601	1.31613	0.165299	1	457	0	gene-b3936		CDS	rpmE	50S ribosomal subunit protein L31
gene-b1881	773	252	gene-b1881	8.7926	-1.33679	0.16545	1	458	0	gene-b1881		CDS	cheZ	chemotaxis protein CheZ
gene-b1969	232	484	gene-b1969	8.39522	1.34113	0.165734	1	459	0	gene-b1969		CDS	hprR	DNA-binding transcriptional dual regulator HprR
gene-b1487	268	85	gene-b1487	7.24453	-1.37645	0.165745	1	460	0	gene-b1487		CDS	ddpA	putative D,D-dipeptide ABC transporter periplasmic binding protein
gene-b2557	2776	5680	gene-b2557	11.962	1.31314	0.166783	1	461	0	gene-b2557		CDS	purL	phosphoribosylformylglycinamide synthetase
gene-b0504	68	19	gene-b0504	5.17449	-1.55928	0.16695	1	462	0	gene-b0504		CDS	allS	DNA-binding transcriptional activator AllS
gene-b1895	552	1135	gene-b1895	9.63529	1.3202	0.16743	1	463	0	gene-b1895		CDS	uspC	universal stress protein C
gene-b3308	102528	208893	gene-b3308	17.1658	1.307	0.168014	1	464	0	gene-b3308		CDS	rplE	50S ribosomal subunit protein L5
gene-b3099	12956	4312	gene-b3099	12.8745	-1.30694	0.168488	1	465	0	gene-b3099		CDS	yqjE	inner membrane protein YqjE
gene-b0071	614	201	gene-b0071	8.46337	-1.33079	0.168993	1	466	0	gene-b0071		CDS	leuD	3-isopropylmalate dehydratase subunit LeuD
gene-b4019	18273	6101	gene-b4019	13.3729	-1.30234	0.169829	1	467	0	gene-b4019		CDS	metH	cobalamin-dependent methionine synthase
gene-b2194	2373	790	gene-b2194	10.4259	-1.30653	0.170397	1	468	0	gene-b2194		CDS	ccmH	holocytochrome c synthase CcmH component
gene-b2976	2769	923	gene-b2976	10.6495	-1.30471	0.170664	1	469	0	gene-b2976		CDS	glcB	malate synthase G
gene-b0742	6928	14041	gene-b0742	13.2746	1.29939	0.170701	1	470	0	gene-b0742		CDS	cpoB	cell division coordinator CpoB
gene-b2533	2505	5073	gene-b2533	11.8064	1.29828	0.171569	1	471	0	gene-b2533		CDS	suhB	Nus factor SuhB
gene-b1474	4453	1490	gene-b1474	11.3376	-1.29921	0.171709	1	472	0	gene-b1474		CDS	fdnG	formate dehydrogenase N subunit alpha
gene-b4128	500	164	gene-b4128	8.16846	-1.32798	0.17175	1	473	0	gene-b4128		CDS	ghoS	antitoxin of the GhoTS toxin-antitoxin system
gene-b2971	175	361	gene-b2971	7.98033	1.3249	0.17355	1	474	0	gene-b2971		CDS	yghG	lipoprotein YghG
gene-b4107	183	58	gene-b4107	6.69363	-1.37747	0.173935	1	475	0	gene-b4107		CDS	yjdN	PF06983 family protein YjdN
gene-b0169	73814	148379	gene-b0169	16.6821	1.28757	0.174239	1	476	0	gene-b0169		CDS	rpsB	30S ribosomal subunit protein S2
gene-b3984	85918	172606	gene-b3984	16.9007	1.2867	0.174518	1	477	0	gene-b3984		CDS	rplA	50S ribosomal subunit protein L1
gene-b0403	13746	4642	gene-b0403	12.9704	-1.28594	0.175203	1	478	0	gene-b0403		CDS	malZ	maltodextrin glucosidase
gene-b3100	5199	1754	gene-b3100	11.567	-1.28733	0.175374	1	479	0	gene-b3100		CDS	yqjK	PF13997 family protein YqjK
gene-b4246	590	196	gene-b4246	8.41643	-1.30961	0.175976	1	480	0	gene-b4246		CDS	pyrL	pyrBI operon leader peptide
gene-b2417	50008	16931	gene-b2417	14.8354	-1.28224	0.176136	1	481	0	gene-b2417		CDS	crr	Enzyme IIA(Glc)
gene-b2081	1877	3761	gene-b2081	11.3824	1.28294	0.176816	1	482	0	gene-b2081		CDS	trhP	tRNA wobble base hydroxylation protein TrhP
gene-b0790	288	94	gene-b0790	7.36905	-1.33508	0.176971	1	483	0	gene-b0790		CDS	ybhP	endonuclease/exonuclease/phosphatase domain-containing protein YbhP
gene-b2889	606	1219	gene-b2889	9.75412	1.28856	0.17726	1	484	0	gene-b2889		CDS	idi	isopentenyl-diphosphate Delta-isomerase
gene-b1725	2641	895	gene-b1725	10.5931	-1.28087	0.178462	1	485	0	gene-b1725		CDS	yniA	putative kinase YniA
gene-b4782	1421	480	gene-b4782	9.69659	-1.28555	0.178625	1	486	0	gene-b4782		CDS	pssL	protein PssL
gene-b4051	7796	2652	gene-b4051	12.1575	-1.2754	0.178955	1	487	0	gene-b4051		CDS	qorA	putative quinone oxidoreductase 1
gene-b1668	539	180	gene-b1668	8.28979	-1.30204	0.179226	1	488	0	gene-b1668		CDS	ydhS	FAD/NAD(P) binding domain-containing protein YdhS
gene-b0171	5443	10815	gene-b0171	12.9123	1.27081	0.180102	1	489	0	gene-b0171		CDS	pyrH	UMP kinase
gene-b0581	748	252	gene-b0581	8.76888	-1.28936	0.180667	1	490	0	gene-b0581		CDS	ybdK	putative glutamate--cysteine ligase 2
gene-b1108	10170	3474	gene-b1108	12.544	-1.2694	0.180792	1	491	0	gene-b1108		CDS	ycfP	PF05728 family protein YcfP
gene-b4032	21517	7356	gene-b4032	13.6257	-1.26823	0.180909	1	492	0	gene-b4032		CDS	malG	maltose ABC transporter membrane subunit MalG
gene-b3552	1701	3379	gene-b3552	11.2341	1.27047	0.181061	1	493	0	gene-b3552		CDS	yiaD	PF13488 family lipoprotein YiaD
gene-b0535	4	15	gene-b0535	2.96024	2.18714	0.181092	1	494	0	gene-b0535		CDS	fimZ	putative LuxR family transcriptional regulator FimZ
gene-b1383	167	339	gene-b1383	7.90122	1.30169	0.181658	1	495	0	gene-b1383		CDS	ydbL	DUF1318 domain-containing protein YdbL
gene-b3439	1977	674	gene-b3439	10.1796	-1.27224	0.181987	1	496	0	gene-b3439		CDS	yhhW	quercetin 2,3-dioxygenase
gene-b2239	27047	9278	gene-b2239	13.9582	-1.26333	0.182502	1	497	0	gene-b2239		CDS	glpQ	glycerophosphoryl diester phosphodiesterase GlpQ
gene-b3303	89060	175679	gene-b3303	16.9393	1.26034	0.18325	1	498	0	gene-b3303		CDS	rpsE	30S ribosomal subunit protein S5
gene-b2200	1118	381	gene-b2200	9.35697	-1.2728	0.183835	1	499	0	gene-b2200		CDS	ccmB	cytochrome c maturation protein B
gene-b2271	11	1	gene-b2271	1.73651	-3.17918	0.186167	1	500	0	gene-b2271		CDS	yfbL	putative peptidase YfbL
gene-b2802	2512	865	gene-b2802	10.5324	-1.25781	0.186276	1	501	0	gene-b2802		CDS	fucI	L-fucose isomerase
gene-b4015	881	301	gene-b4015	9.0151	-1.26913	0.186326	1	502	0	gene-b4015		CDS	aceA	isocitrate lyase
gene-b0490	534	1055	gene-b0490	9.55866	1.26258	0.18641	1	503	0	gene-b0490		CDS	fetA	putative iron ABC exporter ATP-binding subunit FetA
gene-b1646	1879	647	gene-b1646	10.1135	-1.25787	0.186963	1	504	0	gene-b1646		CDS	sodC	superoxide dismutase (Cu-Zn)
gene-b2133	8864	3069	gene-b2133	12.3554	-1.24994	0.187456	1	505	0	gene-b2133		CDS	dld	quinone-dependent D-lactate dehydrogenase
gene-b3713	7597	2630	gene-b3713	12.1328	-1.25011	0.187495	1	506	0	gene-b3713		CDS	yieF	quinone reductase
gene-b4571	9	25	gene-b4571	3.91369	1.75418	0.188801	1	507	0	gene-b4571		CDS	wbbL	interrupted rhamnosyltransferase WbbL
gene-b2990	557	190	gene-b2990	8.35249	-1.27143	0.188999	1	508	0	gene-b2990		CDS	hybG	hydrogenase maturation factor HybG
gene-b2778	11	29	gene-b2778	4.1655	1.6788	0.189083	1	509	0	gene-b2778		CDS	ygcG	TPM domain-containing protein YgcG
gene-b4074	295	99	gene-b4074	7.42376	-1.29496	0.189391	1	510	0	gene-b4074		CDS	nrfE	putative cytochrome c-type biogenesis protein NrfE
gene-b3098	12792	4453	gene-b3098	12.8886	-1.24214	0.189962	1	511	0	gene-b3098		CDS	yqjD	ribosome- and membrane-associated DUF883 domain-containing protein YqjD
gene-b4266	217	72	gene-b4266	6.97253	-1.31137	0.190214	1	512	0	gene-b4266		CDS	idnO	5-keto-D-gluconate 5-reductase
gene-b0123	4005	1393	gene-b0123	11.2126	-1.24335	0.190453	1	513	0	gene-b0123		CDS	cueO	multicopper oxidase CueO
gene-b0722	14399	27935	gene-b0722	14.2985	1.23636	0.191615	1	514	0	gene-b0722		CDS	sdhD	succinate:quinone oxidoreductase, membrane protein SdhD
gene-b3309	94949	183831	gene-b3309	17.0182	1.23341	0.19252	1	515	0	gene-b3309		CDS	rplX	50S ribosomal subunit protein L24
gene-b2069	1374	2666	gene-b2069	10.9091	1.23655	0.192976	1	516	0	gene-b2069		CDS	yegD	HSP70 family protein YegD
gene-b3590	7968	2790	gene-b3590	12.2098	-1.2337	0.19316	1	517	0	gene-b3590		CDS	selB	selenocysteyl-tRNA-specific translation elongation factor
gene-b0450	41	11	gene-b0450	4.41529	-1.61787	0.193395	1	518	0	gene-b0450		CDS	glnK	nitrogen regulatory protein PII-2
gene-b3517	338	115	gene-b3517	7.62998	-1.27514	0.193777	1	519	0	gene-b3517		CDS	gadA	glutamate decarboxylase A
gene-b1987	74	151	gene-b1987	6.73072	1.3092	0.193887	1	520	0	gene-b1987		CDS	cbl	DNA-binding transcriptional activator Cbl
gene-b4252	1124	391	gene-b4252	9.37952	-1.24315	0.193921	1	521	0	gene-b4252		CDS	tabA	DUF386 domain-containing toxin-antitoxin biofilm protein TabA
gene-b3315	86896	167712	gene-b3315	16.8881	1.22888	0.194117	1	522	0	gene-b3315		CDS	rplV	50S ribosomal subunit protein L22
gene-b1131	3884	7503	gene-b1131	12.4051	1.23018	0.194195	1	523	0	gene-b1131		CDS	purB	adenylosuccinate lyase
gene-b3160	4079	1430	gene-b3160	11.2447	-1.23195	0.194415	1	524	0	gene-b3160		CDS	yhbW	putative luciferase-like monooxygenase YhbW
gene-b4518	121	39	gene-b4518	6.10893	-1.35321	0.194967	1	525	0	gene-b4518		CDS	ymdF	stress-induced bacterial acidophilic repeat motifs-containing protein YmdF
gene-b4323	2232	782	gene-b4323	10.3744	-1.23284	0.195182	1	526	0	gene-b4323		CDS	uxuB	D-mannonate oxidoreductase
gene-b2294	15266	5375	gene-b2294	13.1518	-1.22573	0.195652	1	527	0	gene-b2294		CDS	yfbU	PF03887 family protein YfbU
gene-b2431	11136	3925	gene-b2431	12.6975	-1.22421	0.196322	1	528	0	gene-b2431		CDS	yfeX	porphyrinogen peroxidase
gene-b1536	95	30	gene-b1536	5.74517	-1.38271	0.196704	1	529	0	gene-b1536		CDS	ydeI	BOF family protein YdeI
gene-b1629	1093	2107	gene-b1629	10.5743	1.22715	0.196706	1	530	0	gene-b1629		CDS	rsxC	SoxR [2Fe-2S] reducing system protein RsxC
gene-b3816	5183	1827	gene-b3816	11.5942	-1.22406	0.19693	1	531	0	gene-b3816		CDS	corA	Ni(2(+))/Co(2(+))/Mg(2(+)) transporter
gene-b1882	660	230	gene-b1882	8.6127	-1.24058	0.198124	1	532	0	gene-b1882		CDS	cheY	chemotaxis protein CheY
gene-b1962	774	1490	gene-b1962	10.0754	1.22516	0.198241	1	533	0	gene-b1962		CDS	yedJ	putative HD superfamily phosphohydrolase YedJ
gene-b1607	281	546	gene-b1607	8.62039	1.23858	0.198357	1	534	0	gene-b1607		CDS	ydgC	GlpM family protein
gene-b3820	1364	2617	gene-b3820	10.8905	1.22032	0.198747	1	535	0	gene-b3820		CDS	yigI	putative thioesterase YigI
gene-b1620	676	1301	gene-b1620	9.87994	1.22478	0.198788	1	536	0	gene-b1620		CDS	malI	DNA-binding transcriptional repressor MalI
gene-b3403	60694	21531	gene-b3403	15.1485	-1.21489	0.199267	1	537	0	gene-b3403		CDS	pck	phosphoenolpyruvate carboxykinase (ATP)
gene-b3646	2507	886	gene-b3646	10.5482	-1.22033	0.199365	1	538	0	gene-b3646		CDS	yicG	PF03458 family inner membrane protein YicG
gene-b0030	5043	1786	gene-b0030	11.5581	-1.2173	0.199377	1	539	0	gene-b0030		CDS	rihC	ribonucleoside hydrolase RihC
gene-b3830	1670	589	gene-b3830	9.96067	-1.22326	0.199388	1	540	0	gene-b3830		CDS	ysgA	putative dienelactone hydrolase
gene-b4514	20	4	gene-b4514	3.16776	-2.04168	0.200142	1	541	0	gene-b4514		CDS	ybfQ	inactive transposase YbfQ
gene-b4138	9348	3319	gene-b4138	12.4503	-1.21366	0.200198	1	542	0	gene-b4138		CDS	dcuA	C4-dicarboxylate transporter DcuA
gene-b0880	2533	897	gene-b0880	10.5646	-1.21741	0.20039	1	543	0	gene-b0880		CDS	cspD	DNA replication inhibitor CspD
gene-b0593	576	1106	gene-b0593	9.64732	1.22146	0.200543	1	544	0	gene-b0593		CDS	entC	isochorismate synthase EntC
gene-b1703	1276	2435	gene-b1703	10.7904	1.21255	0.201666	1	545	0	gene-b1703		CDS	ppsR	phosphoenolpyruvate synthetase regulatory protein
gene-b0059	3698	7031	gene-b0059	12.3228	1.20724	0.202452	1	546	0	gene-b0059		CDS	rapA	RNA polymerase-binding ATPase and RNAP recycling factor
gene-b3585	367	705	gene-b3585	8.99735	1.2221	0.202481	1	547	0	gene-b3585		CDS	yiaU	putative DNA-binding transcriptional regulator YiaU
gene-b1390	183	355	gene-b1390	8.00048	1.23623	0.203283	1	548	0	gene-b1390		CDS	paaC	phenylacetyl-CoA 1,2-epoxidase, structural subunit
gene-b3318	74578	141007	gene-b3318	16.6527	1.1992	0.204817	1	549	0	gene-b3318		CDS	rplW	50S ribosomal subunit protein L23
gene-b4139	237767	85292	gene-b4139	17.1265	-1.19881	0.205056	1	550	0	gene-b4139		CDS	aspA	aspartate ammonia-lyase
gene-b3319	82158	155195	gene-b3319	16.7917	1.19786	0.205306	1	551	0	gene-b3319		CDS	rplD	50S ribosomal subunit protein L4
gene-b1959	266	92	gene-b1959	7.29622	-1.25147	0.206036	1	552	0	gene-b1959		CDS	yedA	putative transporter YedA
gene-b3302	64597	121840	gene-b3302	16.4437	1.1957	0.206111	1	553	0	gene-b3302		CDS	rpmD	50S ribosomal subunit protein L30
gene-b1446	285	545	gene-b1446	8.62926	1.21555	0.206591	1	554	0	gene-b1446		CDS	ydcY	DUF2526 domain-containing protein YdcY
gene-b0654	1703	610	gene-b0654	10.0001	-1.20094	0.207419	1	555	0	gene-b0654		CDS	gltJ	glutamate/aspartate ABC transporter membrane subunit GltJ
gene-b2972	348	661	gene-b2972	8.91252	1.20582	0.208783	1	556	0	gene-b2972		CDS	pppA	prepilin peptidase
gene-b0419	3990	1438	gene-b0419	11.2328	-1.19207	0.208885	1	557	0	gene-b0419		CDS	yajO	1-deoxyxylulose-5-phosphate synthase YajO
gene-b1058	7	20	gene-b1058	3.57144	1.79483	0.209382	1	558	0	gene-b1058		CDS	yceO	DUF2770 domain-containing protein YceO
gene-b2592	37607	13601	gene-b2592	14.4719	-1.18704	0.20955	1	559	0	gene-b2592		CDS	clpB	ClpB80
gene-b2376	4	14	gene-b2376	2.91047	2.08761	0.210109	1	560	0	gene-b2376		CDS	ypdI	colanic acid synthesis putative lipoprotein YpdI
gene-b0751	589	210	gene-b0751	8.46498	-1.20763	0.21091	1	561	0	gene-b0751		CDS	pnuC	nicotinamide riboside transporter
gene-b3294	68029	127122	gene-b3294	16.5117	1.18224	0.211128	1	562	0	gene-b3294		CDS	rplQ	50S ribosomal subunit protein L17
gene-b1444	536	191	gene-b1444	8.32855	-1.20841	0.211517	1	563	0	gene-b1444		CDS	patD	gamma-aminobutyraldehyde dehydrogenase
gene-b1023	96	187	gene-b1023	7.07272	1.24218	0.211577	1	564	0	gene-b1023		CDS	pgaB	poly-beta-1,6-N-acetyl-D-glucosamine N-deacetylase and beta-1,6 glycoside hydrolase
gene-b2009	700	251	gene-b2009	8.71817	-1.19941	0.2125	1	565	0	gene-b2009		CDS	sbmC	DNA gyrase inhibitor
gene-b2741	20761	7556	gene-b2741	13.6193	-1.17793	0.213097	1	566	0	gene-b2741		CDS	rpoS	RNA polymerase sigma factor RpoS
gene-b4511	481	902	gene-b4511	9.37023	1.18734	0.213922	1	567	0	gene-b4511		CDS	ybdZ	enterobactin biosynthesis protein YbdZ
gene-b0804	97	188	gene-b0804	7.08405	1.23493	0.214046	1	568	0	gene-b0804		CDS	ybiX	PKHD-type hydroxylase YbiX
gene-b3301	143484	266578	gene-b3301	17.5842	1.17392	0.214261	1	569	0	gene-b3301		CDS	rplO	50S ribosomal subunit protein L15
gene-b2120	131	251	gene-b2120	7.50928	1.21837	0.214529	1	570	0	gene-b2120		CDS	yehM	uncharacterized protein YehM
gene-b1669	267	94	gene-b1669	7.31444	-1.22585	0.215061	1	571	0	gene-b1669		CDS	ydhT	uncharacterized protein YdhT
gene-b0065	1958	712	gene-b0065	10.2122	-1.17918	0.215138	1	572	0	gene-b0065		CDS	yabI	DedA family protein YabI
gene-b0606	30369	11107	gene-b0606	14.1715	-1.17088	0.215699	1	573	0	gene-b0606		CDS	ahpF	alkyl hydroperoxide reductase, AhpF component
gene-b3538	3474	1268	gene-b3538	11.0422	-1.17379	0.215976	1	574	0	gene-b3538		CDS	bcsG	cellulose phosphoethanolamine transferase
gene-b0211	3936	1439	gene-b0211	11.2235	-1.17141	0.216701	1	575	0	gene-b0211		CDS	mltD	membrane-bound lytic murein transglycosylase D
gene-b1022	84	163	gene-b1022	6.87732	1.23666	0.216749	1	576	0	gene-b1022		CDS	pgaC	poly-N-acetyl-D-glucosamine synthase subunit PgaC
gene-b0824	39	11	gene-b0824	4.37921	-1.54572	0.217151	1	577	0	gene-b0824		CDS	ybiY	putative pyruvate formate-lyase activating enzyme YbiY
gene-b1757	874	317	gene-b1757	9.04671	-1.1829	0.217154	1	578	0	gene-b1757		CDS	ynjE	molybdopterin synthase sulfurtransferase
gene-b1782	11513	21273	gene-b1782	13.9407	1.16601	0.217474	1	579	0	gene-b1782		CDS	mipA	MltA-interacting protein
gene-b3310	86942	160422	gene-b3310	16.8564	1.164	0.218073	1	580	0	gene-b3310		CDS	rplN	50S ribosomal subunit protein L14
gene-b3888	6086	2237	gene-b3888	11.8561	-1.16368	0.219185	1	581	0	gene-b3888		CDS	fabY	putative fatty acid biosynthesis enzyme FabY
gene-b3300	243754	448671	gene-b3300	18.342	1.16048	0.219415	1	582	0	gene-b3300		CDS	secY	Sec translocon subunit SecY
gene-b1300	300	107	gene-b1300	7.49194	-1.2071	0.219757	1	583	0	gene-b1300		CDS	puuC	gamma-glutamyl-gamma-aminobutyraldehyde dehydrogenase
gene-b3165	21956	40376	gene-b3165	14.8686	1.15914	0.220036	1	584	0	gene-b3165		CDS	rpsO	30S ribosomal subunit protein S15
gene-b2109	313	112	gene-b2109	7.55548	-1.20241	0.220765	1	585	0	gene-b2109		CDS	yehB	putative fimbrial usher protein YehB
gene-b0721	20174	36984	gene-b0721	14.7442	1.15466	0.221789	1	586	0	gene-b0721		CDS	sdhC	succinate:quinone oxidoreductase, membrane protein SdhC
gene-b2868	215	76	gene-b2868	7.00485	-1.22001	0.22189	1	587	0	gene-b2868		CDS	xdhC	putative xanthine dehydrogenase iron-sulfur-binding subunit XdhC
gene-b3819	1124	2067	gene-b3819	10.5807	1.15915	0.222014	1	588	0	gene-b3819		CDS	rarD	putative transporter RarD
gene-b3336	55	17	gene-b3336	4.94121	-1.41364	0.222594	1	589	0	gene-b3336		CDS	bfr	bacterioferritin
gene-b3314	134790	246585	gene-b3314	17.4828	1.15162	0.222876	1	590	0	gene-b3314		CDS	rpsC	30S ribosomal subunit protein S3
gene-b4017	44	13	gene-b4017	4.58673	-1.47874	0.22338	1	591	0	gene-b4017		CDS	arpA	regulator of acetyl CoA synthetase
gene-b0741	18264	33378	gene-b0741	14.5985	1.15015	0.223568	1	592	0	gene-b0741		CDS	pal	peptidoglycan-associated outer membrane lipoprotein Pal
gene-b2181	2975	5442	gene-b2181	11.9811	1.1515	0.223704	1	593	0	gene-b2181		CDS	yejG	protein YejG
gene-b3125	1152	424	gene-b3125	9.45572	-1.16175	0.223765	1	594	0	gene-b3125		CDS	garR	tartronate semialdehyde reductase
gene-b0884	2042	3736	gene-b0884	11.4383	1.15176	0.223964	1	595	0	gene-b0884		CDS	infA	translation initiation factor IF-1
gene-b3956	26518	9850	gene-b3956	13.9871	-1.14852	0.224405	1	596	0	gene-b3956		CDS	ppc	phosphoenolpyruvate carboxylase
gene-b4064	789	1447	gene-b4064	10.0682	1.15522	0.22444	1	597	0	gene-b4064		CDS	ghxP	guanine/hypoxanthine transporter GhxP
gene-b1501	405	746	gene-b1501	9.1092	1.16151	0.224782	1	598	0	gene-b1501		CDS	ydeP	putative oxidoreductase YdeP
gene-b2678	8142	3026	gene-b2678	12.284	-1.14772	0.225189	1	599	0	gene-b2678		CDS	proW	glycine betaine ABC transporter membrane subunit ProW
gene-b0409	6431	11694	gene-b0409	13.0889	1.14291	0.226669	1	600	0	gene-b0409		CDS	secF	Sec translocon accessory complex subunit SecF
gene-b2379	2653	4827	gene-b2379	11.812	1.14375	0.226861	1	601	0	gene-b2379		CDS	alaC	glutamate--pyruvate aminotransferase AlaC
gene-b1493	146	51	gene-b1493	6.43792	-1.23715	0.226939	1	602	0	gene-b1493		CDS	gadB	glutamate decarboxylase B
gene-b3321	75013	136209	gene-b3321	16.632	1.14086	0.22714	1	603	0	gene-b3321		CDS	rpsJ	30S ribosomal subunit protein S10
gene-b1265	30	8	gene-b1265	3.96024	-1.62664	0.227248	1	604	0	gene-b1265		CDS	trpL	trp operon leader peptide
gene-b3340	267147	484629	gene-b3340	18.4637	1.1395	0.22766	1	605	0	gene-b3340		CDS	fusA	elongation factor G
gene-b4132	119	41	gene-b4132	6.13298	-1.25701	0.227661	1	606	0	gene-b4132		CDS	cadB	lysine:cadaverine antiporter
gene-b2414	8025	14565	gene-b2414	13.407	1.14019	0.227677	1	607	0	gene-b2414		CDS	cysK	cysteine synthase A
gene-b2584	9915	3702	gene-b2584	12.5715	-1.14106	0.22771	1	608	0	gene-b2584		CDS	patZ	peptidyl-lysine N-acetyltransferase
gene-b2707	3589	1340	gene-b2707	11.1055	-1.1411	0.22867	1	609	0	gene-b2707		CDS	srlR	DNA-binding transcriptional repressor SrlR
gene-b2799	2012	750	gene-b2799	10.2694	-1.14342	0.228945	1	610	0	gene-b2799		CDS	fucO	L-1,2-propanediol oxidoreductase
gene-b3236	20157	7547	gene-b3236	13.5971	-1.13705	0.229025	1	611	0	gene-b3236		CDS	mdh	malate dehydrogenase
gene-b0120	3647	6595	gene-b0120	12.2666	1.13492	0.230143	1	612	0	gene-b0120		CDS	speD	S-adenosylmethionine decarboxylase proenzyme
gene-b1821	550	203	gene-b1821	8.39111	-1.1577	0.230487	1	613	0	gene-b1821		CDS	mntP	Mn(2(+)) exporter
gene-b2708	4235	1588	gene-b2708	11.3474	-1.1349	0.230914	1	614	0	gene-b2708		CDS	gutQ	D-arabinose 5-phosphate isomerase GutQ
gene-b2106	83	157	gene-b2106	6.84162	1.19983	0.231215	1	615	0	gene-b2106		CDS	rcnA	Ni(2(+))/Co(2(+)) exporter
gene-b2166	27	7	gene-b2166	3.78792	-1.66728	0.231549	1	616	0	gene-b2166		CDS	psuK	putative pseudouridine kinase
gene-b1916	562	1019	gene-b1916	9.57048	1.13876	0.232201	1	617	0	gene-b1916		CDS	sdiA	DNA-binding transcriptional dual regulator SdiA
gene-b1586	1097	410	gene-b1586	9.39621	-1.13962	0.232725	1	618	0	gene-b1586		CDS	ynfD	DUF1161 domain-containing protein YnfD
gene-b3666	285	104	gene-b3666	7.43442	-1.17413	0.233129	1	619	0	gene-b3666		CDS	uhpT	hexose-6-phosphate:phosphate antiporter
gene-b1779	275187	103884	gene-b1779	17.3741	-1.12519	0.233555	1	620	0	gene-b1779		CDS	gapA	glyceraldehyde-3-phosphate dehydrogenase A
gene-b4039	1600	2876	gene-b4039	11.0736	1.12624	0.234494	1	621	0	gene-b4039		CDS	ubiC	chorismate lyase
gene-b3532	6126	2315	gene-b3532	11.8856	-1.12368	0.235048	1	622	0	gene-b3532		CDS	bcsB	cellulose synthase periplasmic subunit
gene-b3313	94140	168624	gene-b3313	16.9498	1.12118	0.235061	1	623	0	gene-b3313		CDS	rplP	50S ribosomal subunit protein L16
gene-b2017	892	1605	gene-b2017	10.2314	1.12771	0.235098	1	624	0	gene-b2017		CDS	yefM	YefM antitoxin of the YoeB-YefM toxin-antitoxin pair and DNA binding transcriptional repressor
gene-b2296	45880	17365	gene-b2296	14.7915	-1.12143	0.235184	1	625	0	gene-b2296		CDS	ackA	acetate kinase
gene-b3702	11268	4263	gene-b3702	12.7656	-1.12204	0.235306	1	626	0	gene-b3702		CDS	dnaA	chromosomal replication initiator protein DnaA
gene-b2148	5151	1951	gene-b2148	11.6371	-1.12039	0.236563	1	627	0	gene-b2148		CDS	mglC	D-galactose/methyl-galactoside ABC transporter membrane subunit
gene-b0121	5041	8979	gene-b0121	12.7227	1.1131	0.238839	1	628	0	gene-b0121		CDS	speE	spermidine synthase
gene-b1008	12	28	gene-b1008	4.20295	1.50265	0.23884	1	629	0	gene-b1008		CDS	rutE	putative malonic semialdehyde reductase
gene-b1275	1889	3369	gene-b1275	11.3076	1.11495	0.238887	1	630	0	gene-b1275		CDS	cysB	DNA-binding transcriptional dual regulator CysB
gene-b4723	996	376	gene-b4723	9.26409	-1.12516	0.239064	1	631	0	gene-b4723		CDS	ymcF	protein YmcF
gene-b3594	284	511	gene-b3594	8.58026	1.12769	0.240876	1	632	0	gene-b3594		CDS	yibA	putative lyase containing HEAT-repeat
gene-b0756	14967	5721	gene-b0756	13.1826	-1.10719	0.241299	1	633	0	gene-b0756		CDS	galM	galactose-1-epimerase
gene-b0038	673	254	gene-b0038	8.69837	-1.12553	0.241544	1	634	0	gene-b0038		CDS	caiB	gamma-butyrobetainyl-CoA:carnitine CoA transferase
gene-b1064	5385	2057	gene-b1064	11.7073	-1.10815	0.241559	1	635	0	gene-b1064		CDS	grxB	reduced glutaredoxin 2
gene-b0545	162	294	gene-b0545	7.77656	1.14007	0.242042	1	636	0	gene-b0545		CDS	ybcL	periplasmic protein YbcL
gene-b2054	21	44	gene-b2054	4.93267	1.34737	0.242049	1	637	0	gene-b2054		CDS	wcaF	colanic acid biosynthesis acetyltransferase WcaF
gene-b3296	127921	226453	gene-b3296	17.3837	1.10421	0.242054	1	638	0	gene-b3296		CDS	rpsD	30S ribosomal subunit protein S4
gene-b0435	5114	1956	gene-b0435	11.6338	-1.10629	0.242386	1	639	0	gene-b0435		CDS	bolA	DNA-binding transcriptional dual regulator BolA
gene-b1547	39	76	gene-b1547	5.77346	1.24278	0.242441	1	640	0	gene-b1547		CDS	stfQ	putative prophage side tail fiber protein StfQ
gene-b3364	1611	2853	gene-b3364	11.0728	1.10478	0.243336	1	641	0	gene-b3364		CDS	tsgA	putative transporter TsgA
gene-b0221	3868	1482	gene-b0221	11.2321	-1.10379	0.243778	1	642	0	gene-b0221		CDS	fadE	acyl-CoA dehydrogenase
gene-b3295	209236	369051	gene-b3295	18.0909	1.09894	0.244251	1	643	0	gene-b3295		CDS	rpoA	RNA polymerase subunit alpha
gene-b3126	908	346	gene-b3126	9.13738	-1.11167	0.24514	1	644	0	gene-b3126		CDS	garL	alpha-dehydro-beta-deoxy-D-glucarate aldolase
gene-b3298	86598	152412	gene-b3298	16.8166	1.09582	0.24558	1	645	0	gene-b3298		CDS	rpsM	30S ribosomal subunit protein S13
gene-b4376	13629	5251	gene-b4376	13.0532	-1.09576	0.246122	1	646	0	gene-b4376		CDS	osmY	periplasmic chaperone OsmY
gene-b3537	885	338	gene-b3537	9.102	-1.1084	0.246653	1	647	0	gene-b3537		CDS	bcsF	putative cellulose biosynthesis protein BcsF
gene-b4720	3	11	gene-b4720	2.52899	2.15472	0.247339	1	648	0	gene-b4720		CDS	ytiC	protein YtiC
gene-b3297	89128	156219	gene-b3297	16.8552	1.08987	0.248096	1	649	0	gene-b3297		CDS	rpsK	30S ribosomal subunit protein S11
gene-b2585	8046	3111	gene-b2585	12.2954	-1.09064	0.248572	1	650	0	gene-b2585		CDS	pssA	phosphatidylserine synthase
gene-b2151	1913	737	gene-b2151	10.2204	-1.09585	0.248574	1	651	0	gene-b2151		CDS	galS	DNA-binding transcriptional dual regulator GalS
gene-b2438	187	69	gene-b2438	6.8345	-1.15812	0.249036	1	652	0	gene-b2438		CDS	eutK	putative structural protein, ethanolamine utilization microcompartment
gene-b4771	140	252	gene-b4771	7.56008	1.12825	0.249231	1	653	0	gene-b4771		CDS	ychT	protein YchT
gene-b2702	259	97	gene-b2702	7.31515	-1.13664	0.249797	1	654	0	gene-b2702		CDS	srlA	sorbitol-specific PTS enzyme IIC2 component
gene-b2377	785	1379	gene-b2377	10.0298	1.09311	0.249877	1	655	0	gene-b2377		CDS	yfdY	DUF2545 domain-containing protein YfdY
gene-b1171	226	402	gene-b1171	8.24241	1.11113	0.249963	1	656	0	gene-b1171		CDS	ymgD	PF16456 family protein YmgD
gene-b3081	3174	1228	gene-b3081	10.9539	-1.08974	0.250014	1	657	0	gene-b3081		CDS	fadH	2,4-dienoyl-CoA reductase
gene-b1002	6295	2440	gene-b1002	11.9431	-1.08707	0.250283	1	658	0	gene-b1002		CDS	agp	glucose-1-phosphatase
gene-b4468	171	63	gene-b4468	6.70436	-1.16032	0.250769	1	659	0	gene-b4468		CDS	glcE	glycolate dehydrogenase, putative FAD-binding subunit
gene-b1938	4400	7678	gene-b1938	12.5117	1.08348	0.251366	1	660	0	gene-b1938		CDS	fliF	flagellar basal-body MS-ring and collar protein
gene-b3009	1505	2629	gene-b3009	10.9647	1.085	0.251815	1	661	0	gene-b3009		CDS	yghB	DedA family protein YghB
gene-b1518	114	41	gene-b1518	6.10202	-1.19509	0.252226	1	662	0	gene-b1518		CDS	lsrG	(4S)-4-hydroxy-5-phosphonooxypentane-2,3-dione isomerase
gene-b1826	618	1083	gene-b1826	9.68293	1.08961	0.25223	1	663	0	gene-b1826		CDS	mgrB	PhoQ kinase inhibitor
gene-b4670	65	22	gene-b4670	5.24769	-1.28268	0.252389	1	664	0	gene-b4670		CDS	yjeV	uncharacterized protein YjeV
gene-b1406	1230	476	gene-b1406	9.58642	-1.08937	0.252922	1	665	0	gene-b1406		CDS	pdxI	pyridoxal reductase
gene-b1344	1447	2519	gene-b1344	10.9055	1.08004	0.254016	1	666	0	gene-b1344		CDS	ttcA	tRNA cytosine(32) 2-sulfurtransferase TtcA
gene-b1728	83	151	gene-b1728	6.81352	1.14362	0.254117	1	667	0	gene-b1728		CDS	ydjM	inner membrane protein YdjM
gene-b0930	6113	10590	gene-b0930	12.9808	1.073	0.255722	1	668	0	gene-b0930		CDS	asnS	asparagine--tRNA ligase
gene-b2298	440	169	gene-b2298	8.09791	-1.10023	0.256304	1	669	0	gene-b2298		CDS	yfcC	putative transporter YfcC
gene-b3299	53032	91640	gene-b3299	16.0959	1.06937	0.256934	1	670	0	gene-b3299		CDS	rpmJ	50S ribosomal subunit protein L36
gene-b0919	1616	631	gene-b0919	9.98665	-1.07646	0.257389	1	671	0	gene-b0919		CDS	ycbJ	putative phosphotransferase YcbJ
gene-b3312	87811	151598	gene-b3312	16.8228	1.06803	0.257497	1	672	0	gene-b3312		CDS	rpmC	50S ribosomal subunit protein L29
gene-b1678	1477	577	gene-b1678	9.85724	-1.07577	0.258009	1	673	0	gene-b1678		CDS	ldtE	L,D-transpeptidase LdtE
gene-b0469	1526	2638	gene-b0469	10.9772	1.06994	0.258307	1	674	0	gene-b0469		CDS	apt	adenine phosphoribosyltransferase
gene-b4322	3111	1220	gene-b4322	10.9347	-1.07024	0.258439	1	675	0	gene-b4322		CDS	uxuA	D-mannonate dehydratase
gene-b2142	1720	673	gene-b2142	10.0781	-1.07348	0.258476	1	676	0	gene-b2142		CDS	yohK	putative 3-hydroxypropanoate export protein YohK
gene-b2415	39661	15601	gene-b2415	14.6092	-1.06583	0.258719	1	677	0	gene-b2415		CDS	ptsH	phosphocarrier protein HPr
gene-b0594	797	1380	gene-b0594	10.0412	1.07227	0.258814	1	678	0	gene-b0594		CDS	entE	2,3-dihydroxybenzoate-AMP ligase
gene-b3320	120333	206987	gene-b3320	17.2747	1.06276	0.259796	1	679	0	gene-b3320		CDS	rplC	50S ribosomal subunit protein L3
gene-b1906	204	77	gene-b1906	6.9764	-1.12539	0.259882	1	680	0	gene-b1906		CDS	yecH	DUF2492 domain-containing protein YecH
gene-b1926	413	716	gene-b1926	9.0937	1.07407	0.260972	1	681	0	gene-b1926		CDS	fliT	flagellar biosynthesis protein FliT
gene-b4751	143	252	gene-b4751	7.57537	1.09766	0.261943	1	682	0	gene-b4751		CDS	yoaL	protein YoaL
gene-b0457	454	785	gene-b0457	9.22834	1.07025	0.262096	1	683	0	gene-b0457		CDS	pdeB	c-di-GMP phosphodiesterase PdeB
gene-b1795	2357	929	gene-b1795	10.5379	-1.06295	0.262203	1	684	0	gene-b1795		CDS	yeaQ	PF04226 family protein YeaQ
gene-b1172	239	416	gene-b1172	8.30745	1.07983	0.262855	1	685	0	gene-b1172		CDS	ymgG	PF13436 family protein YmgG
gene-b1930	290	503	gene-b1930	8.58396	1.07476	0.263247	1	686	0	gene-b1930		CDS	yedF	putative sulfurtransferase YedF
gene-b1634	4637	7935	gene-b1634	12.5733	1.05529	0.263626	1	687	0	gene-b1634		CDS	dtpA	dipeptide/tripeptide:H(+) symporter DtpA
gene-b1717	57204	97678	gene-b1717	16.1966	1.05217	0.2645	1	688	0	gene-b1717		CDS	rpmI	50S ribosomal subunit protein L35
gene-b3097	10613	4212	gene-b3097	12.7137	-1.053	0.264764	1	689	0	gene-b3097		CDS	yqjC	DUF1090 domain-containing protein YqjC
gene-b4663	36	68	gene-b4663	5.63549	1.19779	0.265195	1	690	0	gene-b4663		CDS	azuC	uncharacterized protein AzuC
gene-b2732	63	114	gene-b2732	6.41188	1.13586	0.266083	1	691	0	gene-b2732		CDS	ygbA	protein YgbA
gene-b1939	3414	5817	gene-b1939	12.1284	1.04906	0.266599	1	692	0	gene-b1939		CDS	fliG	flagellar motor switch protein FliG
gene-b4789	2632	1045	gene-b4789	10.7024	-1.0524	0.266622	1	693	0	gene-b4789		CDS	yhgP	protein YhgP
gene-b0007	766	302	gene-b0007	8.9166	-1.06254	0.267252	1	694	0	gene-b0007		CDS	yaaJ	putative transporter YaaJ
gene-b2719	332	129	gene-b2719	7.69993	-1.08356	0.267396	1	695.5	0	gene-b2719		CDS	hycG	formate hydrogenlyase subunit HycG
gene-b2878	332	129	gene-b2878	7.69993	-1.08356	0.267396	1	695.5	0	gene-b2878		CDS	ygfK	putative oxidoreductase, Fe-S subunit
gene-b3311	72502	123032	gene-b3311	16.534	1.04319	0.268505	1	697	0	gene-b3311		CDS	rpsQ	30S ribosomal subunit protein S17
gene-b1351	6	16	gene-b1351	3.29928	1.69529	0.268538	1	698	0	gene-b1351		CDS	racC	protein RacC
gene-b2458	136	51	gene-b2458	6.38674	-1.13478	0.26877	1	699	0	gene-b2458		CDS	eutD	phosphate acetyltransferase EutD
gene-b1967	1871	745	gene-b1967	10.2121	-1.04824	0.269337	1	700	0	gene-b1967		CDS	hchA	protein/nucleic acid deglycase 1
gene-b1623	9379	3750	gene-b1623	12.5407	-1.04229	0.269628	1	701	0	gene-b1623		CDS	add	adenosine deaminase
gene-b4567	54	98	gene-b4567	6.19159	1.14007	0.270172	1	702	0	gene-b4567		CDS	yjjZ	DUF1435 domain-containing protein YjjZ
gene-b1125	1040	1767	gene-b1125	10.4115	1.04497	0.270172	1	703	0	gene-b1125		CDS	potB	spermidine preferential ABC transporter membrane subunit PotB
gene-b2905	25504	10215	gene-b2905	13.9852	-1.03978	0.270384	1	704	0	gene-b2905		CDS	gcvT	aminomethyltransferase
gene-b1276	23567	9446	gene-b1276	13.8718	-1.03874	0.270873	1	705	0	gene-b1276		CDS	acnA	aconitate hydratase 1
gene-b4357	1434	2431	gene-b4357	10.8734	1.04176	0.270935	1	706	0	gene-b4357		CDS	lgoR	putative DNA-binding transcriptional regulator LgoR
gene-b4058	10479	4200	gene-b4058	12.7025	-1.03879	0.271147	1	707	0	gene-b4058		CDS	uvrA	UvrABC excision nuclease subunit A
gene-b3870	19752	7920	gene-b3870	13.6173	-1.03817	0.271175	1	708	0	gene-b3870		CDS	glnA	glutamine synthetase
gene-b4788	2703	1081	gene-b4788	10.746	-1.04194	0.271253	1	709	0	gene-b4788		CDS	yhgO	protein YhgO
gene-b0476	392	154	gene-b0476	7.94754	-1.06767	0.271802	1	710	0	gene-b0476		CDS	aes	acetylesterase
gene-b1361	27	52	gene-b1361	5.23446	1.2258	0.271808	1	711	0	gene-b1361		CDS	ydaW	putative uncharacterized protein YdaW
gene-b0865	2632	1054	gene-b0865	10.7086	-1.04003	0.272171	1	712	0	gene-b0865		CDS	ybjP	DUF3828 domain-containing lipoprotein YbjP
gene-b1740	11212	4502	gene-b1740	12.8013	-1.03615	0.272306	1	713	0	gene-b1740		CDS	nadE	NH3-dependent NAD(+) synthetase
gene-b0767	9435	3788	gene-b0767	12.5523	-1.03633	0.272318	1	714	0	gene-b0767		CDS	pgl	6-phosphogluconolactonase
gene-b1716	40081	67568	gene-b1716	15.6741	1.03367	0.272839	1	715	0	gene-b1716		CDS	rplT	50S ribosomal subunit protein L20
gene-b0873	451	178	gene-b0873	8.15315	-1.061	0.272923	1	716	0	gene-b0873		CDS	hcp	protein S-nitrosylase
gene-b1391	142	246	gene-b1391	7.55293	1.07302	0.272939	1	717.5	0	gene-b1391		CDS	paaD	phenylacetate degradation protein
gene-b2676	142	246	gene-b2676	7.55293	1.07302	0.272939	1	717.5	0	gene-b2676		CDS	nrdF	ribonucleoside-diphosphate reductase 2 subunit beta
gene-b2706	1675	671	gene-b2706	10.0569	-1.03952	0.273608	1	719	0	gene-b2706		CDS	gutM	DNA-binding transcriptional activator GutM
gene-b1994	100	175	gene-b1994	7.05433	1.08761	0.273609	1	720	0	gene-b1994		CDS	insH6	IS5 family transposase and trans-activator
gene-b2115	33	62	gene-b2115	5.50609	1.19005	0.273647	1	721	0	gene-b2115		CDS	yehF	PF05406 family protein YehF
gene-b0648	13	28	gene-b0648	4.26069	1.38717	0.273856	1	722	0	gene-b0648		CDS	ybeU	DUF1266 domain-containing protein YbeU
gene-b2803	1250	501	gene-b2803	9.63498	-1.03879	0.275065	1	723	0	gene-b2803		CDS	fucK	L-fuculokinase
gene-b4382	55925	22566	gene-b4382	15.1233	-1.02909	0.275127	1	724	0	gene-b4382		CDS	deoA	thymidine phosphorylase
gene-b0681	265	451	gene-b0681	8.44021	1.04739	0.276316	1	725	0	gene-b0681		CDS	chiP	chitooligosaccharide outer membrane channel
gene-b0792	916	367	gene-b0792	9.18621	-1.03931	0.276442	1	726	0	gene-b0792		CDS	ybhR	ABC exporter membrane subunit YbhR
gene-b3845	1682	677	gene-b3845	10.0663	-1.0327	0.276694	1	727	0	gene-b3845		CDS	fadA	3-ketoacyl-CoA thiolase
gene-b0587	32	60	gene-b0587	5.46024	1.18714	0.27683	1	728	0	gene-b0587		CDS	fepE	polysaccharide co-polymerase family protein FepE
gene-b1450	336	133	gene-b1450	7.73059	-1.05678	0.278904	1	729	0	gene-b1450		CDS	mcbR	DNA-binding transcriptional dual regulator McbR
gene-b1831	9692	16167	gene-b1831	13.6185	1.01844	0.280041	1	730	0	gene-b1831		CDS	proQ	RNA chaperone ProQ
gene-b4115	357	142	gene-b4115	7.82156	-1.04978	0.281078	1	731	0	gene-b4115		CDS	adiC	arginine:agmatine antiporter
gene-b4593	61	108	gene-b4593	6.34961	1.1044	0.281116	1	732	0	gene-b4593		CDS	ymgI	uncharacterized protein YmgI
gene-b4539	989	1653	gene-b4539	10.3271	1.0213	0.281124	1	733	0	gene-b4539		CDS	yoeB	ribosome-dependent mRNA interferase toxin YoeB
gene-b1689	22	6	gene-b1689	3.52899	-1.59422	0.282064	1	734	0	gene-b1689		CDS	ydiL	DUF1870 domain-containing protein YdiL
gene-b3769	1476	599	gene-b3769	9.88374	-1.02081	0.282611	1	735	0	gene-b3769		CDS	ilvM	acetolactate synthase II subunit IlvM
gene-b3771	5834	2378	gene-b3771	11.8697	-1.01448	0.282728	1	736	0	gene-b3771		CDS	ilvD	dihydroxy-acid dehydratase
gene-b1382	196	332	gene-b1382	8.00167	1.04058	0.282821	1	737	0	gene-b1382		CDS	ynbE	lipoprotein YnbE
gene-b2240	41477	16956	gene-b2240	14.7016	-1.01026	0.283875	1	738	0	gene-b2240		CDS	glpT	sn-glycerol 3-phosphate:phosphate antiporter
gene-b3440	14512	5934	gene-b3440	13.1867	-1.00992	0.284288	1	739	0	gene-b3440		CDS	yhhX	putative oxidoreductase YhhX
gene-b2504	217	366	gene-b2504	8.14542	1.0344	0.284416	1	740	0	gene-b2504		CDS	yfgG	nickel/cobalt stress response protein YfgG
gene-b3571	10270	4205	gene-b3571	12.6888	-1.00801	0.285343	1	741	0	gene-b3571		CDS	malS	alpha-amylase
gene-b3124	1023	416	gene-b3124	9.35631	-1.0179	0.285624	1	742	0	gene-b3124		CDS	garK	glycerate 2-kinase 1
gene-b4016	225	89	gene-b4016	7.15155	-1.0578	0.286318	1	743	0	gene-b4016		CDS	aceK	isocitrate dehydrogenase kinase/phosphatase
gene-b3728	626	1039	gene-b3728	9.66229	1.01121	0.287385	1	744	0	gene-b3728		CDS	pstS	phosphate ABC transporter periplasmic binding protein
gene-b2980	1660	2743	gene-b2980	11.066	1.00482	0.28774	1	745	0	gene-b2980		CDS	glcC	DNA-binding transcriptional dual regulator GlcC
gene-b1879	2780	4583	gene-b1879	11.8083	1.00146	0.288677	1	746	0	gene-b1879		CDS	flhA	flagellar biosynthesis protein FlhA
gene-b0496	1110	454	gene-b0496	9.47824	-1.00954	0.289095	1	747	0	gene-b0496		CDS	ybbP	putative ABC transporter membrane subunit YbbP
gene-b4817	2755	1133	gene-b4817	10.7937	-1.00165	0.289818	1	748	0	gene-b4817		CDS	ynhH	protein YnhH
gene-b3961	10348	4267	gene-b3961	12.7048	-0.997805	0.290153	1	749	0	gene-b3961		CDS	oxyR	DNA-binding transcriptional dual regulator OxyR
gene-b4774	277	111	gene-b4774	7.46087	-1.03907	0.290258	1	750	0	gene-b4774		CDS	yncP	protein YncP
gene-b4384	35521	14663	gene-b4384	14.4849	-0.996239	0.290514	1	751	0	gene-b4384		CDS	deoD	purine nucleoside phosphorylase
gene-b4599	51	90	gene-b4599	6.08893	1.09968	0.290598	1	752	0	gene-b4599		CDS	mgtS	small protein MgtS
gene-b3770	5236	2159	gene-b3770	11.722	-0.997849	0.29066	1	753	0	gene-b3770		CDS	ilvE	branched-chain-amino-acid aminotransferase
gene-b2679	9884	4086	gene-b2679	12.6405	-0.994153	0.291916	1	754	0	gene-b2679		CDS	proX	glycine betaine ABC transporter periplasmic binding protein ProX
gene-b0653	1161	477	gene-b0653	9.54629	-1.00305	0.291926	1	755	0	gene-b0653		CDS	gltK	glutamate/aspartate ABC transporter membrane subunit GltK
gene-b1392	189	316	gene-b1392	7.93981	1.02179	0.292067	1	756	0	gene-b1392		CDS	paaE	phenylacetyl-CoA 1,2-epoxidase, reductase subunit
gene-b2738	223	89	gene-b2738	7.14511	-1.04491	0.292286	1	757	0	gene-b2738		CDS	ygbL	putative 3-oxo-tetronate 4-phosphate decarboxylase YgbL
gene-b1333	16584	6865	gene-b1333	13.3881	-0.992208	0.292616	1	758	0	gene-b1333		CDS	uspE	universal stress protein E
gene-b1636	1590	2606	gene-b1636	10.998	0.993063	0.293398	1	759	0	gene-b1636		CDS	pdxY	pyridoxal kinase 2
gene-b4732	22	42	gene-b4732	4.93267	1.21314	0.293403	1	760	0	gene-b4732		CDS	ykiD	protein YkiD
gene-b0456	208	83	gene-b0456	7.04453	-1.04515	0.293895	1	761	0	gene-b0456		CDS	ybaA	DUF1428 domain-containing protein YbaA
gene-b2023	1904	788	gene-b2023	10.2652	-0.992513	0.295065	1	762	0	gene-b2023		CDS	hisH	imidazole glycerol phosphate synthase subunit HisH
gene-b4232	5695	9287	gene-b4232	12.835	0.985769	0.295667	1	763	0	gene-b4232		CDS	fbp	fructose-1,6-bisphosphatase 1
gene-b3885	4016	1668	gene-b3885	11.3445	-0.987387	0.295981	1	764	0	gene-b3885		CDS	yihX	alpha-D-glucose-1-phosphate phosphatase YihX
gene-b2110	87	33	gene-b2110	5.75046	-1.1183	0.296367	1	765	0	gene-b2110		CDS	yehC	putative fimbrial chaperone YehC
gene-b4823	58	21	gene-b4823	5.13194	-1.18541	0.296904	1	766	0	gene-b4823		CDS	ytiE	protein YtiE
gene-b1982	2717	1130	gene-b1982	10.7817	-0.985439	0.297582	1	767	0	gene-b1982		CDS	amn	AMP nucleosidase
gene-b2025	2867	1193	gene-b2025	10.8596	-0.984695	0.297833	1	768	0	gene-b2025		CDS	hisF	imidazole glycerol phosphate synthase subunit HisF
gene-b4363	142	56	gene-b4363	6.48535	-1.06214	0.297996	1	769	0	gene-b4363		CDS	yjjB	putative succinate exporter YjjB
gene-b3211	448	184	gene-b3211	8.17225	-1.00354	0.299231	1	770	0	gene-b3211		CDS	yhcC	radical SAM family oxidoreductase YhcC
gene-b3548	259	105	gene-b3548	7.37232	-1.02231	0.299268	1	771	0	gene-b3548		CDS	yhjY	putative outer membrane protein YhjY
gene-b1238	336	551	gene-b1238	8.75591	0.993844	0.299323	1	772	0	gene-b1238		CDS	tdk	thymidine/deoxyuridine kinase
gene-b0459	594	969	gene-b0459	9.57413	0.986286	0.299507	1	773	0	gene-b0459		CDS	maa	maltose O-acetyltransferase
gene-b1379	2638	1101	gene-b1379	10.7417	-0.980377	0.300088	1	774	0	gene-b1379		CDS	hslJ	lipoprotein implicated in Novobiocin resistance
gene-b1229	175	70	gene-b1229	6.79704	-1.04168	0.300232	1	775	0	gene-b1229		CDS	tpr	protamine-like protein
gene-b3564	581	240	gene-b3564	8.55144	-0.995251	0.300365	1	776	0	gene-b3564		CDS	xylB	xylulokinase
gene-b1007	18	35	gene-b1007	4.6564	1.23961	0.300425	1	777.5	0	gene-b1007		CDS	rutF	FMN reductase RutF
gene-b1862	18	35	gene-b1862	4.6564	1.23961	0.300425	1	777.5	0	gene-b1862		CDS	yebB	putative papain-like amidase YebB
gene-b1454	108	42	gene-b1454	6.0804	-1.08232	0.300486	1	779	0	gene-b1454		CDS	yncG	putative glutathione S-transferase YncG
gene-b3533	3963	1659	gene-b3533	11.331	-0.976026	0.301494	1	780	0	gene-b3533		CDS	bcsA	cellulose synthase catalytic subunit
gene-b4025	47078	19747	gene-b4025	14.9029	-0.973167	0.301597	1	781	0	gene-b4025		CDS	pgi	glucose-6-phosphate isomerase
gene-b1929	526	856	gene-b1929	9.39699	0.982801	0.301786	1	782	0	gene-b1929		CDS	yedE	putative selenium transporter YedE
gene-b3957	3482	1458	gene-b3957	11.1445	-0.975673	0.301861	1	783	0	gene-b3957		CDS	argE	acetylornithine deacetylase
gene-b3531	2581	1080	gene-b3531	10.7121	-0.976646	0.301946	1	784	0	gene-b3531		CDS	bcsZ	endo-1,4-D-glucanase
gene-b2129	477	197	gene-b2129	8.26674	-0.995541	0.30228	1	785	0	gene-b2129		CDS	yehX	glycine betaine ABC transporter ATP binding subunit YehX
gene-b3772	3073	1288	gene-b3772	10.965	-0.974263	0.302761	1	786	0	gene-b3772		CDS	ilvA	threonine deaminase
gene-b2126	1345	2175	gene-b2126	10.7469	0.973662	0.303093	1	787	0	gene-b2126		CDS	btsS	high-affinity pyruvate receptor
gene-b0772	2063	3331	gene-b0772	11.3629	0.971464	0.303459	1	788	0	gene-b0772		CDS	ybhC	outer membrane lipoprotein YbhC
gene-b3906	419	173	gene-b3906	8.07951	-0.995926	0.303678	1	789	0	gene-b3906		CDS	rhaR	DNA-binding transcriptional activator RhaR
gene-b2135	117	46	gene-b2135	6.20376	-1.06655	0.303753	1	790	0	gene-b2135		CDS	yohC	putative inner membrane protein
gene-b1376	2108	884	gene-b1376	10.4216	-0.973504	0.303961	1	791	0	gene-b1376		CDS	uspF	universal stress protein F
gene-b3102	901	376	gene-b3102	9.19178	-0.980542	0.304062	1	792	0	gene-b3102		CDS	yqjG	glutathionyl-hydroquinone reductase YqjG
gene-b3887	4671	1964	gene-b3887	11.5713	-0.969684	0.304379	1	793	0	gene-b3887		CDS	dtd	D-aminoacyl-tRNA deacylase
gene-b2021	1976	829	gene-b2021	10.3286	-0.972886	0.304439	1	794	0	gene-b2021		CDS	hisC	histidinol-phosphate aminotransferase
gene-b0484	5038	2120	gene-b0484	11.681	-0.968534	0.304856	1	795	0	gene-b0484		CDS	copA	soluble Cu(+) chaperone
gene-b2249	4178	1758	gene-b2249	11.411	-0.968625	0.305039	1	796	0	gene-b2249		CDS	yfaY	IPR008135 CinA family protein YfaY
gene-b1497	93	36	gene-b1497	5.86134	-1.08898	0.305081	1	797	0	gene-b1497		CDS	ydeM	putative anaerobic sulfatase maturation enzyme YdeM
gene-b3900	62	23	gene-b3900	5.24567	-1.15038	0.305536	1	798	0	gene-b3900		CDS	frvA	putative PTS enzyme IIA component FrvA
gene-b1065	112	186	gene-b1065	7.18005	1.01206	0.30603	1	799	0	gene-b1065		CDS	mdtH	multidrug efflux pump MdtH
gene-b2020	2118	891	gene-b2020	10.4307	-0.968953	0.306175	1	800	0	gene-b2020		CDS	hisD	histidinal/histidinol dehydrogenase
gene-b2174	2110	3392	gene-b2174	11.3923	0.965146	0.306535	1	801	0	gene-b2174		CDS	lpxT	lipid A-core phosphotransferase
gene-b1912	2288	3676	gene-b1912	11.5087	0.964302	0.30685	1	802	0	gene-b1912		CDS	pgsA	CDP-diacylglycerol--glycerol-3-phosphate 3-phosphatidyltransferase
gene-b0129	1276	536	gene-b0129	9.69855	-0.971071	0.306867	1	803	0	gene-b0129		CDS	yadI	putative PTS enzyme IIA component YadI
gene-b2024	2582	1088	gene-b2024	10.7177	-0.966558	0.30688	1	804	0	gene-b2024		CDS	hisA	1-(5-phosphoribosyl)-5-[(5-phosphoribosylamino)methylideneamino]imidazole-4-carboxamide isomerase
gene-b2128	294	121	gene-b2128	7.56606	-1.00056	0.306967	1	805	0	gene-b2128		CDS	yehW	glycine betaine ABC transporter membrane subunit YehW
gene-b1523	146	240	gene-b1523	7.55515	0.997319	0.307831	1	806	0	gene-b1523		CDS	yneG	DUF4186 domain-containing protein YneG
gene-b0588	549	885	gene-b0588	9.45189	0.969124	0.308269	1	807	0	gene-b0588		CDS	fepC	ferric enterobactin ABC transporter ATP binding subunit
gene-b4245	3009	1272	gene-b4245	10.9408	-0.961933	0.308855	1	808	0	gene-b4245		CDS	pyrB	aspartate carbamoyltransferase catalytic subunit
gene-b0991	801	1287	gene-b0991	9.99452	0.964391	0.30904	1	809	0	gene-b0991		CDS	ymcE	protein YmcE
gene-b2837	2303	3688	gene-b2837	11.5158	0.959577	0.309181	1	810	0	gene-b2837		CDS	galR	DNA-binding transcriptional dual regulator GalR
gene-b3951	715	300	gene-b3951	8.8621	-0.972728	0.309452	1	811	0	gene-b3951		CDS	pflD	putative formate acetyltransferase 2
gene-b0692	333	138	gene-b0692	7.75075	-0.990601	0.309556	1	812	0	gene-b0692		CDS	potE	putrescine transporter PotE
gene-b3495	24460	10379	gene-b3495	13.9666	-0.956504	0.309921	1	813	0	gene-b3495		CDS	uspA	universal stress protein A
gene-b2734	37	65	gene-b2734	5.62271	1.09317	0.310211	1	814	0	gene-b2734		CDS	pphB	phosphoprotein phosphatase 2
gene-b1942	997	1595	gene-b1942	10.3072	0.958144	0.311467	1	815	0	gene-b1942		CDS	fliJ	flagellar biosynthesis protein FliJ
gene-b0995	312	503	gene-b0995	8.6367	0.969265	0.311958	1	816	0	gene-b0995		CDS	torR	DNA-binding transcriptional dual regulator TorR
gene-b2970	216	350	gene-b2970	8.10984	0.976576	0.312164	1	817	0	gene-b2970		CDS	yghF	putative type II secretion system C-type protein YghF
gene-b3079	24	44	gene-b3079	5.02899	1.15472	0.312274	1	818	0	gene-b3079		CDS	ygjJ	protein YgjJ
gene-b1748	1365	578	gene-b1748	9.8016	-0.959507	0.312279	1	819	0	gene-b1748		CDS	astC	succinylornithine transaminase
gene-b4189	9855	4194	gene-b4189	12.6572	-0.952276	0.312368	1	820	0	gene-b4189		CDS	bsmA	DUF1471 domain-containing putative lipoprotein BsmA
gene-b2144	490	786	gene-b2144	9.28431	0.962	0.312399	1	821	0	gene-b2144		CDS	sanA	DUF218 domain-containing protein SanA
gene-b2574	463	194	gene-b2574	8.23419	-0.974703	0.312655	1	822	0	gene-b2574		CDS	nadB	L-aspartate oxidase
gene-b3221	620	261	gene-b3221	8.65881	-0.967966	0.312959	1	823	0	gene-b3221		CDS	nanQ	N-acetylneuraminate anomerase
gene-b0482	397	637	gene-b0482	8.98087	0.962407	0.313503	1	824	0	gene-b0482		CDS	ybaP	TraB family protein YbaP
gene-b0186	1719	730	gene-b0186	10.1363	-0.955349	0.313508	1	825	0	gene-b0186		CDS	ldcC	lysine decarboxylase 2
gene-b2525	3797	6036	gene-b2525	12.2318	0.948985	0.313992	1	826	0	gene-b2525		CDS	fdx	reduced ferredoxin
gene-b0833	165	268	gene-b0833	7.723	0.98002	0.314259	1	827	0	gene-b0833		CDS	pdeI	putative c-di-GMP phosphodiesterase PdeI
gene-b3225	501	211	gene-b3225	8.35168	-0.967315	0.315374	1	828	0	gene-b3225		CDS	nanA	N-acetylneuraminate lyase
gene-b0770	61	23	gene-b0770	5.23394	-1.12692	0.316318	1	829	0	gene-b0770		CDS	ybhI	putative tricarboxylate transporter
gene-b1593	1336	569	gene-b1593	9.77479	-0.951167	0.31652	1	830	0	gene-b1593		CDS	bidA	dethiobiotin synthetase BidA
gene-b2703	262	109	gene-b2703	7.4076	-0.984986	0.316617	1	831	0	gene-b2703		CDS	srlE	sorbitol-specific PTS enzyme IIBC1 component
gene-b2122	146	237	gene-b2122	7.54608	0.979171	0.316757	1	832	0	gene-b2122		CDS	yehQ	SWIM zinc finger domains-containing protein YehQ
gene-b4775	50	85	gene-b4775	6.03342	1.04579	0.316782	1	833	0	gene-b4775		CDS	mgtT	protein MgtT
gene-b4676	155	251	gene-b4676	7.63063	0.975672	0.317449	1	834	0	gene-b4676		CDS	yoaK	putative membrane protein YoaK
gene-b0968	278	116	gene-b0968	7.49526	-0.980707	0.317504	1	835	0	gene-b0968		CDS	yccX	acylphosphatase
gene-b1422	2593	4104	gene-b1422	11.6784	0.942661	0.317519	1	836	0	gene-b1422		CDS	ydcI	DNA-binding transcriptional dual regulator YdcI
gene-b1548	28	50	gene-b1548	5.2324	1.11675	0.317767	1	837	0	gene-b1548		CDS	nohA	putative prophage DNA-packaging protein NohA
gene-b0814	55573	87691	gene-b0814	16.0979	0.938297	0.318697	1	838	0	gene-b0814		CDS	ompX	outer membrane protein X
gene-b3156	8752	3767	gene-b3156	12.4941	-0.935944	0.320677	1	839	0	gene-b3156		CDS	yhbS	putative N-acetyltransferase YhbS
gene-b3530	8880	3824	gene-b3530	12.5154	-0.935224	0.321035	1	840	0	gene-b3530		CDS	bcsC	cellulose synthase outer membrane channel
gene-b2543	330	139	gene-b2543	7.74943	-0.967128	0.321071	1	841	0	gene-b2543		CDS	yphA	putative inner membrane protein
gene-b4036	119993	51760	gene-b4036	16.2729	-0.932788	0.321696	1	842	0	gene-b4036		CDS	lamB	maltose outer membrane channel/phage lambda receptor protein
gene-b2603	447	708	gene-b2603	9.14266	0.943727	0.32213	1	843	0	gene-b2603		CDS	yfiR	DUF4154 domain-containing protein YfiR
gene-b2989	1254	539	gene-b2989	9.69003	-0.937928	0.32346	1	844	0	gene-b2989		CDS	yghU	disulfide reductase/organic hydroperoxide reductase
gene-b0328	120	194	gene-b0328	7.2602	0.973275	0.32359	1	845	0	gene-b0328		CDS	yahN	putative amino acid exporter YahN
gene-b1481	132	54	gene-b1481	6.40644	-1.00925	0.324761	1	846	0	gene-b1481		CDS	bdm	biofilm-dependent modulation protein
gene-b1155	18	5	gene-b1155	3.25272	-1.56774	0.32551	1	847	0	gene-b1155		CDS	tfaP	putative tail fiber assembly protein TfaP
gene-b1794	1328	2079	gene-b1794	10.7052	0.926887	0.326599	1	848	0	gene-b1794		CDS	dgcP	diguanylate cyclase DgcP
gene-b0304	210	88	gene-b0304	7.09363	-0.974561	0.32667	1	849	0	gene-b0304		CDS	rclA	cupric reductase RclA
gene-b2026	2314	1002	gene-b2026	10.5792	-0.927254	0.326887	1	850	0	gene-b2026		CDS	hisI	putative bifunctional phosphoribosyl-AMP cyclohydrolase/phosphoribosyl-ATP pyrophosphatase
gene-b4219	2019	874	gene-b4219	10.3823	-0.927683	0.327017	1	851	0	gene-b4219		CDS	msrA	methionine sulfoxide reductase A
gene-b1940	2028	3168	gene-b1940	11.3144	0.923767	0.327473	1	852	0	gene-b1940		CDS	fliH	flagellar biosynthesis protein FliH
gene-b2192	219	347	gene-b2192	8.11358	0.944257	0.328248	1	853	0	gene-b2192		CDS	insH8	IS5 family transposase and trans-activator
gene-b1260	1953	847	gene-b1260	10.3356	-0.925005	0.328485	1	854	0	gene-b1260		CDS	trpA	tryptophan synthase subunit alpha
gene-b0231	239	378	gene-b0231	8.23835	0.941628	0.328552	1	855	0	gene-b0231		CDS	dinB	DNA polymerase IV
gene-b2834	8348	3633	gene-b2834	12.4339	-0.920017	0.328884	1	856	0	gene-b2834		CDS	tas	putative NADP(H)-dependent aldo-keto reductase Tas
gene-b2965	835	1305	gene-b2965	10.0345	0.924454	0.329107	1	857	0	gene-b2965		CDS	speC	constitutive ornithine decarboxylase
gene-b4783	32	11	gene-b4783	4.23651	-1.26032	0.330114	1	858	0	gene-b4783		CDS	yfiS	protein YfiS
gene-b1303	470	736	gene-b1303	9.20683	0.927298	0.330246	1	859	0	gene-b1303		CDS	pspF	DNA-binding transcriptional dual regulator PspF
gene-b1550	452	708	gene-b1550	9.15069	0.927679	0.330285	1	860	0	gene-b1550		CDS	gnsB	protein GnsB
gene-b2562	129	206	gene-b2562	7.35566	0.955526	0.331045	1	861	0	gene-b2562		CDS	yfhL	putative 4Fe-4S cluster-containing protein YfhL
gene-b2795	29358	12828	gene-b2795	14.251	-0.914205	0.331426	1	862	0	gene-b2795		CDS	ppnN	nucleotide 5'-monophosphate nucleosidase
gene-b0287	271	426	gene-b0287	8.41522	0.932813	0.33173	1	863	0	gene-b0287		CDS	yagU	DUF1440 domain-containing inner membrane protein YagU
gene-b3362	716	310	gene-b3362	8.88676	-0.927439	0.332105	1	864	0	gene-b3362		CDS	yhfG	DUF2559 domain-containing protein YhfG
gene-b3061	55	21	gene-b3061	5.09363	-1.10879	0.332138	1	865	0	gene-b3061		CDS	ttdA	L(+)-tartrate dehydratase subunit alpha
gene-b2460	94	38	gene-b2460	5.90805	-1.02641	0.332233	1	866	0	gene-b2460		CDS	eutQ	putative ethanolamine utilization acetate kinase EutQ
gene-b4055	9613	4204	gene-b4055	12.641	-0.912971	0.332458	1	867	0	gene-b4055		CDS	aphA	acid phosphatase/phosphotransferase
gene-b0634	1901	2950	gene-b0634	11.2163	0.914209	0.332526	1	868	0	gene-b0634		CDS	mrdB	peptidoglycan glycosyltransferase MrdB
gene-b1871	812	1263	gene-b1871	9.99078	0.917556	0.332782	1	869	0	gene-b1871		CDS	cmoB	tRNA U34 carboxymethyltransferase
gene-b2982	285	447	gene-b2982	8.48627	0.929566	0.33291	1	870	0	gene-b2982		CDS	insH9	IS5 family transposase and trans-activator
gene-b0837	295	126	gene-b0837	7.59772	-0.947039	0.332956	1	871	0	gene-b0837		CDS	yliI	aldose sugar dehydrogenase YliI
gene-b3591	6348	2777	gene-b3591	12.0425	-0.912522	0.33299	1	872	0	gene-b3591		CDS	selA	selenocysteine synthase
gene-b4668	4	11	gene-b4668	2.73651	1.73968	0.333004	1	873	0	gene-b4668		CDS	ibsB	putative toxic peptide IbsB
gene-b4213	4066	1778	gene-b4213	11.3995	-0.913102	0.333178	1	874	0	gene-b4213		CDS	cpdB	2',3'-cyclic-nucleotide 2'-phosphodiesterase/3'-nucleotidase
gene-b4401	33140	14541	gene-b4401	14.4289	-0.908194	0.334546	1	875	0	gene-b4401		CDS	arcA	DNA-binding transcriptional dual regulator ArcA
gene-b0952	1047	1623	gene-b0952	10.355	0.912654	0.334558	1	876	0	gene-b0952		CDS	pqiC	intermembrane transport lipoprotein PqiC
gene-b3843	16592	25624	gene-b3843	14.3385	0.907261	0.334831	1	877	0	gene-b3843		CDS	ubiD	3-octaprenyl-4-hydroxybenzoate decarboxylase
gene-b1471	5	0	gene-b1471	-0.993206	-2.04168	0.334852	1	878.5	0	gene-b1471		CDS	yddK	leucine-rich repeat domain-containing protein YddK
gene-b2851	5	0	gene-b2851	-0.993206	-2.04168	0.334852	1	878.5	0	gene-b2851		CDS	ygeG	TPR repeat-containing putative chaperone YgeG
gene-b3654	497	773	gene-b3654	9.28251	0.917475	0.335024	1	880	0	gene-b3654		CDS	xanP	xanthine:H(+) symporter XanP
gene-b2207	1742	762	gene-b2207	10.1769	-0.912629	0.33524	1	881	0	gene-b2207		CDS	napD	NapA signal peptide-binding chaperone NapD
gene-b3539	678	1052	gene-b3539	9.72882	0.91403	0.335311	1	882	0	gene-b3539		CDS	yhjV	putative transporter YhjV
gene-b2125	1209	1871	gene-b2125	10.5614	0.910248	0.335454	1	883	0	gene-b2125		CDS	btsR	DNA-binding transcriptional dual regulator BtsR
gene-b1465	139	58	gene-b1465	6.49526	-0.980707	0.336338	1	884	0	gene-b1465		CDS	narV	nitrate reductase Z subunit gamma
gene-b3720	69	112	gene-b3720	6.46473	0.979083	0.336432	1	885	0	gene-b3720		CDS	bglH	carbohydrate-specific outer membrane porin, cryptic
gene-b2944	214	91	gene-b2944	7.13143	-0.95342	0.336582	1	886	0	gene-b2944		CDS	yggI	protein YggI
gene-b0595	606	939	gene-b0595	9.56587	0.91206	0.336838	1	887	0	gene-b0595		CDS	entB	enterobactin synthase component B
gene-b2439	173	73	gene-b2439	6.81902	-0.964551	0.336885	1	888	0	gene-b2439		CDS	eutL	putative structural protein, ethanolamine utilization microcompartment
gene-b3356	4676	2056	gene-b3356	11.6051	-0.905182	0.337147	1	889	0	gene-b3356		CDS	yhfA	OsmC family protein YhfA
gene-b1925	548	849	gene-b1925	9.42062	0.911841	0.337446	1	890	0	gene-b1925		CDS	fliS	flagellar biosynthesis protein FliS
gene-b4675	75	121	gene-b4675	6.58064	0.970297	0.337979	1	891	0	gene-b4675		CDS	yoaJ	uncharacterized protein YoaJ
gene-b4005	1325	2039	gene-b4005	10.6895	0.902122	0.339525	1	892	0	gene-b4005		CDS	purD	phosphoribosylamine--glycine ligase
gene-b4033	44642	19718	gene-b4033	14.8635	-0.898636	0.339541	1	893	0	gene-b4033		CDS	malF	maltose ABC transporter membrane subunit MalF
gene-b2669	361	559	gene-b2669	8.81807	0.911102	0.340495	1	894	0	gene-b2669		CDS	stpA	DNA-binding transcriptional repressor StpA with RNA chaperone activity
gene-b2524	2552	3915	gene-b2524	11.6329	0.897637	0.340859	1	895	0	gene-b2524		CDS	iscX	accessory iron-sulfur cluster assembly protein IscX
gene-b2842	615	269	gene-b2842	8.67475	-0.912728	0.340956	1	896	0	gene-b2842		CDS	kduD	putative 2-keto-3-deoxy-D-gluconate dehydrogenase
gene-b0762	362	560	gene-b0762	8.82136	0.90969	0.341218	1	897	0	gene-b0762		CDS	acrZ	multidrug efflux pump accessory protein AcrZ
gene-b1345	321	497	gene-b1345	8.64856	0.910925	0.341556	1	898	0	gene-b1345		CDS	intR	putative integrase
gene-b4767	84	134	gene-b4767	6.736	0.954024	0.34268	1	899	0	gene-b4767		CDS	ytiB	protein YtiB
gene-b0720	30039	45896	gene-b0720	15.1871	0.891784	0.342938	1	900	0	gene-b0720		CDS	gltA	citrate synthase
gene-b0323	88	36	gene-b0323	5.82147	-1.00925	0.343708	1	901	0	gene-b0323		CDS	yahI	carbamate kinase-like protein YahI
gene-b4471	1485	657	gene-b4471	9.95479	-0.896245	0.344404	1	902	0	gene-b4471		CDS	tdcG	L-serine deaminase III
gene-b0706	63	25	gene-b0706	5.31736	-1.05317	0.345366	1	903	0	gene-b0706		CDS	ybfD	H repeat-associated putative transposase YbfD
gene-b0227	28	48	gene-b0227	5.20295	1.05786	0.346161	1	904	0	gene-b0227		CDS	yafL	NlpC/P60 family protein YafL
gene-b0391	4745	2112	gene-b0391	11.6351	-0.887546	0.346491	1	905	0	gene-b0391		CDS	ppnP	nucleoside phosphorylase PpnP
gene-b3006	4898	7445	gene-b3006	12.5668	0.884332	0.347423	1	906	0	gene-b3006		CDS	exbB	Ton complex subunit ExbB
gene-b0835	1368	2083	gene-b0835	10.7279	0.886847	0.347594	1	907	0	gene-b0835		CDS	rimO	ribosomal protein S12 methylthiotransferase RimO
gene-b3433	16798	7496	gene-b3433	13.4607	-0.883844	0.347642	1	908	0	gene-b3433		CDS	asd	aspartate-semialdehyde dehydrogenase
gene-b4093	372	163	gene-b4093	7.95074	-0.910178	0.348022	1	909	0	gene-b4093		CDS	phnO	aminoalkylphosphonate N-acetyltransferase
gene-b1944	2003	3045	gene-b1944	11.2769	0.884532	0.348169	1	910	0	gene-b1944		CDS	fliL	flagellar protein FliL
gene-b0019	3571	5423	gene-b0019	12.1103	0.883016	0.348351	1	911	0	gene-b0019		CDS	nhaA	Na(+):H(+) antiporter NhaA
gene-b1880	916	1395	gene-b1880	10.1494	0.887098	0.348498	1	912	0	gene-b1880		CDS	flhB	flagellar biosynthesis protein FlhB
gene-b4267	253	110	gene-b4267	7.38897	-0.921381	0.34896	1	913	0	gene-b4267		CDS	idnD	L-idonate 5-dehydrogenase
gene-b2043	63	101	gene-b2043	6.32454	0.961184	0.34908	1	914	0	gene-b2043		CDS	wcaM	putative colanic acid biosynthesis protein WcaM
gene-b1044	188	290	gene-b1044	7.87404	0.905573	0.350525	1	915	0	gene-b1044		CDS	ymdA	uncharacterized protein YmdA
gene-b1849	218	335	gene-b1849	8.0849	0.900086	0.351425	1	916	0	gene-b1849		CDS	purT	phosphoribosylglycinamide formyltransferase 2
gene-b1500	3	9	gene-b1500	2.38424	1.86522	0.352556	1	917	0	gene-b1500		CDS	safA	two-component system connector SafA
gene-b4135	3028	1358	gene-b4135	10.9925	-0.876629	0.353029	1	918	0	gene-b4135		CDS	yjdC	putative DNA-binding transcriptional regulator YjdC
gene-b3872	866	1311	gene-b3872	10.0641	0.878481	0.353331	1	919	0	gene-b3872		CDS	yihL	putative DNA-binding transcriptional regulator YihL
gene-b1389	137	212	gene-b1389	7.41977	0.910141	0.353518	1	920	0	gene-b1389		CDS	paaB	phenylacetyl-CoA 1,2-epoxidase subunit B
gene-b0583	82	129	gene-b0583	6.69118	0.933928	0.353928	1	921	0	gene-b0583		CDS	entD	phosphopantetheinyl transferase EntD
gene-b0004	3770	1695	gene-b0004	11.3105	-0.873027	0.354626	1	922	0	gene-b0004		CDS	thrC	threonine synthase
gene-b0624	312	475	gene-b0624	8.59539	0.886634	0.354779	1	923	0	gene-b0624		CDS	crcB	F(-) channel protein
gene-b2156	3302	4970	gene-b2156	11.9909	0.870158	0.355385	1	924	0	gene-b2156		CDS	lysP	lysine:H(+) symporter
gene-b0458	1207	1820	gene-b0458	10.5403	0.872765	0.355493	1	925	0	gene-b0458		CDS	ylaC	putative inner membrane protein
gene-b1388	220	336	gene-b1388	8.09363	0.89121	0.35608	1	926	0	gene-b1388		CDS	paaA	phenylacetyl-CoA 1,2-epoxidase, monooxygenase subunit
gene-b3505	232	354	gene-b3505	8.16959	0.889877	0.356142	1	927	0	gene-b3505		CDS	insH11	IS5 family transposase and trans-activator
gene-b1453	721	1088	gene-b1453	9.79745	0.87386	0.356513	1	928	0	gene-b1453		CDS	ansP	L-asparagine transporter
gene-b1541	339	150	gene-b1541	7.82377	-0.89607	0.356818	1	929	0	gene-b1541		CDS	ydfZ	putative selenoprotein YdfZ
gene-b0381	3702	5559	gene-b0381	12.1541	0.866773	0.35714	1	930	0	gene-b0381		CDS	ddlA	D-alanine--D-alanine ligase A
gene-b0697	611	273	gene-b0697	8.68069	-0.882019	0.357249	1	931	0	gene-b0697		CDS	kdpB	K(+) transporting P-type ATPase subunit KdpB
gene-b2441	310	137	gene-b2441	7.69387	-0.89784	0.357353	1	932	0	gene-b2441		CDS	eutB	ethanolamine ammonia-lyase subunit alpha
gene-b3745	1688	760	gene-b3745	10.1523	-0.870991	0.357529	1	933	0	gene-b3745		CDS	viaA	protein ViaA
gene-b3475	989	444	gene-b3475	9.37892	-0.875158	0.357553	1	934	0	gene-b3475		CDS	acpT	holo-[acyl carrier protein] synthase 2
gene-b1931	365	162	gene-b1931	7.9326	-0.89165	0.358036	1	935	0	gene-b1931		CDS	yedK	genome maintenance protein
gene-b4332	551	831	gene-b4332	9.4091	0.873049	0.35819	1	936	0	gene-b4332		CDS	yjiJ	putative transporter YjiJ
gene-b2184	664	999	gene-b2184	9.67648	0.869554	0.35921	1	937	0	gene-b2184		CDS	radD	putative DNA repair helicase RadD
gene-b2342	2817	1274	gene-b2342	10.8943	-0.864542	0.359751	1	938	0	gene-b2342		CDS	fadI	3-ketoacyl-CoA thiolase FadI
gene-b3642	3485	5214	gene-b3642	12.0644	0.861485	0.360092	1	939	0	gene-b3642		CDS	pyrE	orotate phosphoribosyltransferase
gene-b0901	66	104	gene-b0901	6.37921	0.936298	0.360294	1	940	0	gene-b0901		CDS	ycaK	putative oxidoreductase YcaK
gene-b1089	35385	52874	gene-b1089	15.4074	0.859673	0.36033	1	941	0	gene-b1089		CDS	rpmF	50S ribosomal subunit protein L32
gene-b2030	249	377	gene-b2030	8.26601	0.878671	0.361399	1	942	0	gene-b2030		CDS	insH7	IS5 family transposase and trans-activator
gene-b0118	82215	122622	gene-b0118	16.6223	0.856997	0.36176	1	943	0	gene-b0118		CDS	acnB	AcnB
gene-b0546	105	162	gene-b0546	7.03384	0.905857	0.361827	1	944	0	gene-b0546		CDS	ybcM	putative DNA-binding transcriptional regulator
gene-b0330	405	181	gene-b0330	8.08761	-0.88168	0.361907	1	945	0	gene-b0330		CDS	prpR	DNA-binding transcriptional dual regulator PrpR
gene-b0674	3411	1549	gene-b0674	11.1733	-0.858605	0.362677	1	946	0	gene-b0674		CDS	asnB	asparagine synthetase B
gene-b0651	9750	4434	gene-b0651	12.6896	-0.856541	0.362771	1	947	0	gene-b0651		CDS	rihA	pyrimidine-specific ribonucleoside hydrolase RihA
gene-b4119	422	189	gene-b4119	8.14847	-0.878604	0.363027	1	948	0	gene-b4119		CDS	melA	alpha-galactosidase
gene-b1384	439	659	gene-b1384	9.0779	0.86631	0.363217	1	949	0	gene-b1384		CDS	feaR	DNA-binding transcriptional activator FeaR
gene-b3261	3863	5754	gene-b3261	12.2097	0.855096	0.363536	1	950	0	gene-b3261		CDS	fis	DNA-binding transcriptional dual regulator Fis
gene-b2779	131102	59719	gene-b2779	16.4399	-0.854175	0.363559	1	951	0	gene-b2779		CDS	eno	enolase
gene-b1328	200	303	gene-b1328	7.95031	0.87957	0.363678	1	952	0	gene-b1328		CDS	pgrR	DNA-binding transcriptional repressor PgrR
gene-b0794	3830	1742	gene-b0794	11.3416	-0.856347	0.363748	1	953	0	gene-b0794		CDS	ybhF	ABC exporter ATP binding subunit YbhF
gene-b3527	6811	3101	gene-b3527	12.1729	-0.85488	0.363933	1	954	0	gene-b3527		CDS	yhjJ	peptidase M16 family protein YhjJ
gene-b0285	112	48	gene-b0285	6.20295	-0.94214	0.36398	1	955	0	gene-b0285		CDS	paoB	aldehyde dehydrogenase, FAD-binding subunit
gene-b0951	2216	3300	gene-b0951	11.4078	0.854761	0.364287	1	956	0	gene-b0951		CDS	pqiB	intermembrane transport protein PqiB
gene-b4336	645	291	gene-b4336	8.76581	-0.868027	0.36435	1	957	0	gene-b4336		CDS	yjiN	DUF445 domain-containing protein YjiN
gene-b0950	1087	1621	gene-b0950	10.3812	0.856785	0.364538	1	958	0	gene-b0950		CDS	pqiA	intermembrane transport protein PqiA
gene-b3871	31631	47007	gene-b3871	15.2416	0.851789	0.364701	1	959	0	gene-b3871		CDS	bipA	50S ribosomal subunit assembly factor BipA
gene-b2331	599	895	gene-b2331	9.52287	0.859584	0.36517	1	960	0	gene-b2331		CDS	smrB	putative endonuclease SmrB
gene-b0066	290	436	gene-b0066	8.48084	0.868528	0.365349	1	961	0	gene-b0066		CDS	thiQ	thiamine ABC transporter ATP binding subunit
gene-b4156	334	501	gene-b4156	8.68298	0.865215	0.365877	1	962	0	gene-b4156		CDS	yjeM	putative transporter YjeM
gene-b2586	230	102	gene-b2586	7.26575	-0.892812	0.365913	1	963	0	gene-b2586		CDS	yfiM	DUF2279 domain-containing protein YfiM
gene-b0483	977	1455	gene-b0483	10.2263	0.854841	0.365918	1	964	0	gene-b0483		CDS	ybaQ	DNA-binding transcriptional regulator YbaQ
gene-b2572	21375	9766	gene-b2572	13.8254	-0.849832	0.366187	1	965	0	gene-b2572		CDS	rseA	anti-sigma-E factor RseA
gene-b0008	44377	20294	gene-b0008	14.8799	-0.848506	0.366793	1	966	0	gene-b0008		CDS	talB	transaldolase B
gene-b1291	1206	1792	gene-b1291	10.5285	0.851593	0.367155	1	967	0	gene-b1291		CDS	sapD	putrescine ABC exporter ATP binding protein SapD
gene-b1596	1059	1573	gene-b1596	10.3407	0.851069	0.367784	1	968	0	gene-b1596		CDS	ynfM	putative transporter YnfM
gene-b0881	5824	2669	gene-b0881	11.9517	-0.845458	0.369312	1	969	0	gene-b0881		CDS	clpS	specificity factor for ClpA-ClpP chaperone-protease complex
gene-b4706	123	187	gene-b4706	7.2515	0.884633	0.369578	1	970	0	gene-b4706		CDS	iroK	protein IroK
gene-b1301	207	92	gene-b1301	7.11532	-0.889672	0.370087	1	971	0	gene-b1301		CDS	puuB	gamma-glutamylputrescine oxidase
gene-b4722	122	53	gene-b4722	6.33612	-0.922564	0.370177	1	972	0	gene-b4722		CDS	idlP	iraD leader peptide
gene-b3203	13625	6255	gene-b3203	13.1792	-0.842922	0.370193	1	973	0	gene-b3203		CDS	hpf	ribosome hibernation-promoting factor
gene-b2241	19022	8742	gene-b2241	13.6614	-0.841381	0.370944	1	974	0	gene-b2241		CDS	glpA	anaerobic glycerol-3-phosphate dehydrogenase subunit A
gene-b1802	559	254	gene-b1802	8.56449	-0.857767	0.371248	1	975	0	gene-b1802		CDS	yeaW	carnitine monooxygenase subunit YeaW
gene-b1957	461	209	gene-b1957	8.28479	-0.861011	0.371503	1	976	0	gene-b1957		CDS	yodC	protein YodC
gene-b0938	9	18	gene-b0938	3.67672	1.28025	0.371949	1	977	0	gene-b0938		CDS	elfA	putative laminin-binding fimbrial subunit
gene-b1708	666	986	gene-b1708	9.66921	0.846318	0.372067	1	978	0	gene-b1708		CDS	nlpC	NlpC/P60 family lipoprotein NlpC
gene-b2253	289	130	gene-b2253	7.60544	-0.872305	0.372205	1	979	0	gene-b2253		CDS	arnB	UDP-4-amino-4-deoxy-L-arabinose aminotransferase
gene-b4421	15	27	gene-b4421	4.33768	1.12825	0.372423	1	980	0	gene-b4421		CDS	ldrB	small toxic polypeptide LdrB
gene-b0291	169	254	gene-b0291	7.70158	0.868058	0.372584	1	981	0	gene-b0291		CDS	ecpC	putative fimbrial usher protein EcpC
gene-b2964	5485	2524	gene-b2964	11.8682	-0.839527	0.372695	1	982	0	gene-b2964		CDS	nupG	nucleoside:H(+) symporter NupG
gene-b4218	957	438	gene-b4218	9.34538	-0.847335	0.373013	1	983	0	gene-b4218		CDS	paeA	putative cadaverine/putrescine exporter
gene-b4037	27313	12596	gene-b4037	14.1858	-0.836369	0.373677	1	984	0	gene-b4037		CDS	malM	maltose regulon periplasmic protein
gene-b1876	4619	6792	gene-b1876	12.4583	0.836509	0.373801	1	985	0	gene-b1876		CDS	argS	arginine--tRNA ligase
gene-b3616	40534	18723	gene-b3616	14.7565	-0.834068	0.374912	1	986	0	gene-b3616		CDS	tdh	threonine dehydrogenase
gene-b2496	2697	3962	gene-b2496	11.6814	0.835126	0.375038	1	987	0	gene-b2496		CDS	hda	inibitor of reinitiation of DNA replication
gene-b0823	225	101	gene-b0823	7.24279	-0.875317	0.375729	1	988	0	gene-b0823		CDS	ybiW	putative pyruvate formate lyase
gene-b1949	600	884	gene-b1949	9.51516	0.839337	0.376476	1	989	0	gene-b1949		CDS	fliQ	flagellar biosynthesis protein FliQ
gene-b1647	5298	2450	gene-b1647	11.8217	-0.832413	0.376743	1	990	0	gene-b1647		CDS	ydhF	putative oxidoreductase YdhF
gene-b1352	2	7	gene-b1352	1.91047	2.08761	0.377206	1	991	0	gene-b1352		CDS	kilR	inhibitor of FtsZ
gene-b1021	73	112	gene-b1021	6.50538	0.897783	0.377277	1	992	0	gene-b1021		CDS	pgaD	poly-N-acetyl-D-glucosamine synthase subunit PgaD
gene-b3955	2688	3937	gene-b3955	11.6744	0.830816	0.377482	1	993	0	gene-b3955		CDS	eptC	phosphoethanolamine transferase EptC
gene-b3060	259	117	gene-b3060	7.45038	-0.866191	0.377614	1	994	0	gene-b3060		CDS	ttdR	DNA-binding transcriptional activator Dan
gene-b1973	1068	492	gene-b1973	9.5084	-0.837929	0.377687	1	995	0	gene-b1973		CDS	zinT	metal-binding protein ZinT
gene-b0803	190	283	gene-b0803	7.86405	0.855055	0.377986	1	996	0	gene-b0803		CDS	ybiI	zinc finger domain-containing protein YbiI
gene-b4536	117	176	gene-b4536	7.17169	0.86932	0.379173	1	997	0	gene-b4536		CDS	yobH	uncharacterized protein YobH
gene-b3613	5299	2458	gene-b3613	11.8242	-0.827983	0.379257	1	998	0	gene-b3613		CDS	envC	murein hydrolase activator EnvC
gene-b4403	1298	600	gene-b4403	9.79224	-0.833003	0.379566	1	999	0	gene-b4403		CDS	yjtD	putative tRNA/rRNA methyltransferase YjtD
gene-b3474	721	332	gene-b3474	8.94124	-0.838563	0.379755	1	1000	0	gene-b3474		CDS	yhhT	putative transporter YhhT
gene-b0445	959	1404	gene-b0445	10.1872	0.830193	0.379821	1	1001	0	gene-b0445		CDS	ybaE	uncharacterized protein YbaE
gene-b0347	76	116	gene-b0347	6.55975	0.890306	0.37996	1	1002	0	gene-b0347		CDS	mhpA	3-(3-hydroxyphenyl)propanoate hydroxylase
gene-b4070	880	406	gene-b4070	9.23014	-0.835771	0.379978	1	1003	0	gene-b4070		CDS	nrfA	cytochrome c552 nitrite reductase
gene-b2344	5876	8569	gene-b2344	12.7996	0.824545	0.38045	1	1004	0	gene-b2344		CDS	fadL	long-chain fatty acid outer membrane channel/bacteriophage T2 receptor
gene-b0992	101	44	gene-b0992	6.06562	-0.918527	0.380657	1	1005	0	gene-b0992		CDS	yccM	putative electron transport protein YccM
gene-b3128	1527	708	gene-b3128	10.0288	-0.828626	0.381419	1	1006	0	gene-b3128		CDS	garD	GarD
gene-b0020	595	871	gene-b0020	9.49843	0.830036	0.381789	1	1007	0	gene-b0020		CDS	nhaR	DNA-binding transcriptional activator NhaR
gene-b2705	1412	655	gene-b2705	9.91623	-0.827921	0.382108	1	1008	0	gene-b2705		CDS	srlD	sorbitol-6-phosphate 2-dehydrogenase
gene-b1261	3404	1587	gene-b1261	11.1893	-0.820676	0.383996	1	1009	0	gene-b1261		CDS	trpB	tryptophan synthase subunit beta
gene-b3726	386	565	gene-b3726	8.87408	0.829903	0.384528	1	1010	0	gene-b3726		CDS	pstA	phosphate ABC transporter membrane subunit PstA
gene-b4054	8517	3980	gene-b4054	12.5141	-0.817324	0.384962	1	1011	0	gene-b4054		CDS	tyrB	tyrosine aminotransferase
gene-b3029	7633	3569	gene-b3029	12.3565	-0.816478	0.385522	1	1012	0	gene-b3029		CDS	ygiN	putative quinol monooxygenase YgiN
gene-b0406	7023	10154	gene-b0406	13.0506	0.812141	0.387487	1	1013	0	gene-b0406		CDS	tgt	tRNA-guanine transglycosylase
gene-b3256	26151	37776	gene-b3256	14.9467	0.810856	0.387917	1	1014	0	gene-b3256		CDS	accC	biotin carboxylase
gene-b0117	54	83	gene-b0117	6.07176	0.900405	0.388243	1	1015	0	gene-b0117		CDS	yacH	DUF3300 domain-containing protein YacH
gene-b0740	14835	21415	gene-b0740	14.1283	0.809869	0.388575	1	1016	0	gene-b0740		CDS	tolB	Tol-Pal system periplasmic protein TolB
gene-b0060	2548	1194	gene-b0060	10.7752	-0.81331	0.388761	1	1017	0	gene-b0060		CDS	polB	DNA polymerase II
gene-b4214	3882	1821	gene-b4214	11.3833	-0.811817	0.388894	1	1018	0	gene-b4214		CDS	cysQ	3'(2'),5'-bisphosphate nucleotidase
gene-b1591	1432	670	gene-b1591	9.94271	-0.815546	0.389122	1	1019	0	gene-b1591		CDS	dmsD	redox enzyme maturation protein DmsD
gene-b1718	73690	106253	gene-b1718	16.44	0.808215	0.389372	1	1020	0	gene-b1718		CDS	infC	translation initiation factor IF-3
gene-b2208	1069	500	gene-b2208	9.52071	-0.816009	0.390129	1	1021	0	gene-b2208		CDS	napF	ferredoxin-type protein
gene-b2831	504	731	gene-b2831	9.2523	0.8167	0.390324	1	1022	0	gene-b2831		CDS	mutH	DNA mismatch repair protein MutH
gene-b3802	14466	6806	gene-b3802	13.2833	-0.807534	0.390352	1	1023	0	gene-b3802		CDS	hemY	protein HemY
gene-b1049	4176	6017	gene-b1049	12.2982	0.807175	0.390652	1	1024	0	gene-b1049		CDS	opgH	osmoregulated periplasmic glucans biosynthesis protein H
gene-b4551	2113	992	gene-b4551	10.5064	-0.810628	0.390744	1	1025	0	gene-b4551		CDS	yheV	DUF2387 domain-containing protein YheV
gene-b0552	248	362	gene-b0552	8.23382	0.825902	0.391	1	1026	0	gene-b0552		CDS	insH2	IS5 family transposase and trans-activator
gene-b2865	1541	2222	gene-b2865	10.8604	0.808245	0.391257	1	1027	0	gene-b2865		CDS	actS	amidase activator
gene-b3883	227	104	gene-b3883	7.27029	-0.845856	0.391561	1	1028	0	gene-b3883		CDS	yihV	6-deoxy-6-sulfofructose kinase
gene-b2134	1512	2179	gene-b2134	10.8326	0.807461	0.391749	1	1029	0	gene-b2134		CDS	pbpG	peptidoglycan DD-endopeptidase PbpG
gene-b1029	8	16	gene-b1029	3.50679	1.28025	0.391804	1	1030	0	gene-b1029		CDS	ycdU	uncharacterized protein YcdU
gene-b1776	159	72	gene-b1776	6.7482	-0.862705	0.391964	1	1031	0	gene-b1776		CDS	ydjL	putative zinc-binding dehydrogenase YdjL
gene-b0386	1613	758	gene-b0386	10.1176	-0.809224	0.392344	1	1032	0	gene-b0386		CDS	proC	pyrroline-5-carboxylate reductase
gene-b2457	129	58	gene-b2457	6.4414	-0.872994	0.393762	1	1033	0	gene-b2457		CDS	eutM	putative ethanolamine catabolic microcompartment shell protein EutM
gene-b1519	311	144	gene-b1519	7.73214	-0.830593	0.393896	1	1034	0	gene-b1519		CDS	tam	trans-aconitate 2-methyltransferase
gene-b2682	2897	4157	gene-b2682	11.7676	0.801236	0.394426	1	1035	0	gene-b2682		CDS	ygaZ	L-valine exporter, YgaZ component
gene-b0611	1408	2021	gene-b0611	10.7269	0.801675	0.395263	1	1036	0	gene-b0611		CDS	rna	RNase I
gene-b0715	290	420	gene-b0715	8.45387	0.814589	0.395832	1	1037	0	gene-b0715		CDS	abrB	putative regulator
gene-b3714	1415	2029	gene-b3714	10.7334	0.800219	0.396103	1	1038	0	gene-b3714		CDS	adeP	adenine:H(+) symporter
gene-b3831	93329	44250	gene-b3831	15.9785	-0.796395	0.396533	1	1039	0	gene-b3831		CDS	udp	uridine phosphorylase
gene-b2312	1679	2405	gene-b2312	10.9794	0.798687	0.396666	1	1040	0	gene-b2312		CDS	purF	amidophosphoribosyltransferase
gene-b4326	234	108	gene-b4326	7.31942	-0.835225	0.39678	1	1041	0	gene-b4326		CDS	iraD	anti-adaptor protein IraD
gene-b1890	411	192	gene-b1890	8.14077	-0.817779	0.397057	1	1042	0	gene-b1890		CDS	motA	motility protein A
gene-b3244	10203	4838	gene-b3244	12.7852	-0.796258	0.397084	1	1043	0	gene-b3244		CDS	tldD	metalloprotease subunit TldD
gene-b2313	910	1305	gene-b2313	10.0966	0.800364	0.39719	1	1044	0	gene-b2313		CDS	cvpA	colicin V production protein
gene-b2325	1331	1906	gene-b2325	10.6441	0.79829	0.397365	1	1045	0	gene-b2325		CDS	yfcL	PF08891 family protein YfcL
gene-b1331	299	432	gene-b1331	8.49624	0.811138	0.397533	1	1046	0	gene-b1331		CDS	insH4	IS5 family transposase and trans-activator
gene-b1825	988	1414	gene-b1825	10.2138	0.797452	0.398637	1	1047	0	gene-b1825		CDS	yebO	uncharacterized protein YebO
gene-b3553	8445	4013	gene-b3553	12.514	-0.793164	0.39901	1	1048	0	gene-b3553		CDS	ghrB	glyoxylate reductase
gene-b0788	145	66	gene-b0788	6.61895	-0.855262	0.399042	1	1049	0	gene-b0788		CDS	ybhN	PF03706 family inner membrane protein YbhN
gene-b4034	132427	62977	gene-b4034	16.4855	-0.792048	0.39907	1	1050	0	gene-b4034		CDS	malE	maltose ABC transporter periplasmic binding protein
gene-b3874	717	338	gene-b3874	8.95015	-0.804697	0.399097	1	1051	0	gene-b3874		CDS	yihN	putative transporter YihN
gene-b0943	31	49	gene-b0943	5.29125	0.940766	0.399237	1	1052	0	gene-b0943		CDS	ycbV	putative fimbrial protein YcbV
gene-b4006	1549	2212	gene-b4006	10.8609	0.794267	0.399409	1	1053	0	gene-b4006		CDS	purH	bifunctional AICAR transformylase/IMP cyclohydrolase
gene-b0965	1284	608	gene-b0965	9.79397	-0.798249	0.39957	1	1054	0	gene-b0965		CDS	yccU	putative HspQ acetyl donor
gene-b3023	1042	493	gene-b3023	9.49209	-0.799443	0.399838	1	1055	0	gene-b3023		CDS	ygiV	DNA-binding transcriptional repressor YgiV
gene-b1544	57	86	gene-b1544	6.13637	0.873627	0.400654	1	1056	0	gene-b1544		CDS	ydfK	cold shock protein YdfK
gene-b4819	266	383	gene-b4819	8.32504	0.806171	0.401637	1	1057	0	gene-b4819		CDS	ypeD	protein YpeD
gene-b1923	3180	1514	gene-b1923	11.1063	-0.790409	0.401684	1	1058	0	gene-b1923		CDS	fliC	flagellar filament structural protein
gene-b3105	2274	1082	gene-b3105	10.622	-0.791279	0.401842	1	1059	0	gene-b3105		CDS	yhaJ	DNA-binding transcriptional activator YhaJ
gene-b2385	71	31	gene-b2385	5.55877	-0.915298	0.402209	1	1060	0	gene-b2385		CDS	ypdF	aminopeptidase YpdF
gene-b2215	198029	281084	gene-b2215	17.8548	0.785542	0.402624	1	1061	0	gene-b2215		CDS	ompC	outer membrane porin C
gene-b4821	160	232	gene-b4821	7.59675	0.816306	0.4029	1	1062	0	gene-b4821		CDS	ytcB	protein YtcB
gene-b1968	363	520	gene-b1968	8.76989	0.798795	0.403017	1	1063	0	gene-b1968		CDS	hprS	sensor histidine kinase HprS
gene-b0336	748	1066	gene-b0336	9.80924	0.79135	0.403195	1	1064	0	gene-b0336		CDS	codB	cytosine transporter
gene-b3938	1953	2775	gene-b3938	11.1917	0.787048	0.403263	1	1065	0	gene-b3938		CDS	metJ	DNA-binding transcriptional repressor MetJ
gene-b4110	387	182	gene-b4110	8.05879	-0.808142	0.403362	1	1066	0	gene-b4110		CDS	rdcB	regulator of diguanylate cyclase RdcB
gene-b0592	371	531	gene-b0592	8.80072	0.797545	0.403576	1	1067	0	gene-b0592		CDS	fepB	ferric enterobactin ABC transporter periplasmic binding protein
gene-b0643	2419	1154	gene-b0643	10.7131	-0.787515	0.403919	1	1068	0	gene-b0643		CDS	ybeL	DUF1451 domain-containing protein YbeL
gene-b0517	75	33	gene-b0517	5.6434	-0.904172	0.404355	1	1069	0	gene-b0517		CDS	allD	ureidoglycolate dehydrogenase
gene-b1549	20	33	gene-b1549	4.68996	1.00272	0.404355	1	1070	0	gene-b1549		CDS	ydfO	DUF1398 domain-containing protein YdfO
gene-b1539	9751	4665	gene-b1539	12.7263	-0.78342	0.404679	1	1071	0	gene-b1539		CDS	ydfG	3-hydroxy acid dehydrogenase YdfG
gene-b1941	1856	2633	gene-b1941	11.117	0.784763	0.404697	1	1072	0	gene-b1941		CDS	fliI	flagellar export ATPase FliI
gene-b1492	121	55	gene-b1492	6.35691	-0.857251	0.404732	1	1073	0	gene-b1492		CDS	gadC	L-glutamate:4-aminobutyrate antiporter
gene-b4096	77	34	gene-b4096	5.68392	-0.899071	0.405346	1	1074	0	gene-b4096		CDS	phnL	methylphosphonate degradation complex subunit PhnL
gene-b4537	261	374	gene-b4537	8.29419	0.799241	0.405909	1	1075	0	gene-b4537		CDS	yecJ	DUF2766 domain-containing protein YecJ
gene-b2053	114	166	gene-b2053	7.11076	0.822402	0.406457	1	1076	0	gene-b2053		CDS	gmd	GDP-mannose 4,6-dehydratase
gene-b4188	4774	2288	gene-b4188	11.6972	-0.780859	0.406772	1	1077	0	gene-b4188		CDS	yjfN	protease activator YjfN
gene-b2398	1043	1478	gene-b2398	10.2848	0.78316	0.406912	1	1078	0	gene-b2398		CDS	yfeC	DNA-binding transcriptional dual regulator YfeC
gene-b1527	11	20	gene-b1527	3.89747	1.14275	0.406937	1	1079	0	gene-b1527		CDS	yneK	protein YneK
gene-b1507	592	841	gene-b1507	9.4695	0.786761	0.40696	1	1080	0	gene-b1507		CDS	hipA	serine/threonine-protein kinase toxin HipA
gene-b3733	43044	60766	gene-b3733	15.649	0.777705	0.407335	1	1081	0	gene-b3733		CDS	atpG	ATP synthase F1 complex subunit gamma
gene-b1851	3868	1856	gene-b1851	11.3945	-0.779138	0.408057	1	1082	0	gene-b1851		CDS	edd	phosphogluconate dehydratase
gene-b2265	2020	968	gene-b2265	10.4563	-0.781024	0.408197	1	1083	0	gene-b2265		CDS	menF	isochorismate synthase MenF
gene-b2647	1	5	gene-b2647	1.16776	2.60218	0.408345	1	1084	0	gene-b2647		CDS	ypjA	adhesin-like autotransporter YpjA
gene-b2105	198	284	gene-b2105	7.89635	0.800643	0.408622	1	1085	0	gene-b2105		CDS	rcnR	DNA-binding transcriptional repressor RcnR
gene-b0430	19136	26975	gene-b0430	14.4785	0.775586	0.408687	1	1086	0	gene-b0430		CDS	cyoC	cytochrome bo3 subunit 3
gene-b2388	9162	4409	gene-b2388	12.6406	-0.774958	0.409753	1	1087	0	gene-b2388		CDS	glk	glucokinase
gene-b1747	1032	494	gene-b1747	9.48659	-0.782607	0.409773	1	1088	0	gene-b1747		CDS	astA	arginine N-succinyltransferase
gene-b3417	192090	92503	gene-b3417	17.0311	-0.773958	0.409796	1	1089	0	gene-b3417		CDS	malP	maltodextrin phosphorylase
gene-b2326	1925	2714	gene-b2326	11.1652	0.775815	0.409965	1	1090	0	gene-b2326		CDS	epmC	EF-P-Lys34 hydroxylase
gene-b3427	20	7	gene-b3427	3.57144	-1.23432	0.410662	1	1091	0	gene-b3427		CDS	yzgL	putative uncharacterized protein YzgL
gene-b2008	562	268	gene-b2008	8.60705	-0.788084	0.410809	1	1092	0	gene-b2008		CDS	yeeA	putative transporter YeeA
gene-b3617	44819	21608	gene-b3617	14.9323	-0.772292	0.410885	1	1093	0	gene-b3617		CDS	kbl	2-amino-3-ketobutyrate CoA ligase
gene-b4004	3096	1490	gene-b4004	11.0754	-0.77484	0.410964	1	1094	0	gene-b4004		CDS	zraR	DNA-binding transcriptional activator ZraR
gene-b1233	841	1187	gene-b1233	9.97133	0.777395	0.411037	1	1095	0	gene-b1233		CDS	ychJ	NTF2-like domain-containing protein YchJ
gene-b1908	4810	2317	gene-b1908	11.7117	-0.773526	0.411137	1	1096	0	gene-b1908		CDS	yecA	putative iron-binding protein YecA
gene-b3559	18346	25783	gene-b3559	14.4154	0.771207	0.411315	1	1097	0	gene-b3559		CDS	glyS	glycine--tRNA ligase subunit beta
gene-b3525	402	191	gene-b3525	8.12103	-0.79337	0.41141	1	1098	0	gene-b3525		CDS	pdeH	c-di-GMP phosphodiesterase PdeH
gene-b0646	28	44	gene-b0646	5.14019	0.932329	0.411681	1	1099	0	gene-b0646		CDS	djlB	J domain-containing protein DjlB
gene-b1394	124	179	gene-b1394	7.2258	0.809872	0.411786	1	1100	0	gene-b1394		CDS	paaG	putative ring 1,2-epoxyphenylacetyl-CoA isomerase (oxepin-CoA forming)
gene-b4773	117	169	gene-b4773	7.14242	0.810767	0.412614	1	1101	0	gene-b4773		CDS	ynaN	protein YnaN
gene-b1723	5165	2493	gene-b1723	11.8159	-0.770633	0.412794	1	1102	0	gene-b1723		CDS	pfkB	6-phosphofructokinase 2
gene-b1393	155	222	gene-b1393	7.54206	0.798544	0.413882	1	1103	0	gene-b1393		CDS	paaF	putative 2,3-dehydroadipyl-CoA hydratase
gene-b4538	21	34	gene-b4538	4.74668	0.975398	0.414015	1	1104	0	gene-b4538		CDS	yoeF	putative uncharacterized protein YoeF
gene-b2867	293	139	gene-b2867	7.66364	-0.795563	0.41491	1	1105	0	gene-b2867		CDS	xdhB	putative xanthine dehydrogenase FAD-binding subunit XdhB
gene-b0130	549	773	gene-b0130	9.35429	0.773915	0.415015	1	1106	0	gene-b0130		CDS	yadE	putative polysaccharide deacetylase lipoprotein YadE
gene-b2286	71659	34717	gene-b2286	15.6129	-0.765253	0.415074	1	1107	0	gene-b2286		CDS	nuoC	NADH:quinone oxidoreductase subunit CD
gene-b0447	414	584	gene-b0447	8.94845	0.77659	0.415182	1	1108	0	gene-b0447		CDS	decR	DNA-binding transcriptional activator DecR
gene-b0763	1042	502	gene-b0763	9.50514	-0.773343	0.415229	1	1109	0	gene-b0763		CDS	modA	molybdate ABC transporter periplasmic binding protein
gene-b0623	42789	59832	gene-b0623	15.6336	0.76393	0.415598	1	1110	0	gene-b0623		CDS	cspE	transcription antiterminator and regulator of RNA stability CspE
gene-b1043	91	132	gene-b1043	6.78289	0.816852	0.415814	1	1111	0	gene-b1043		CDS	csgC	curlin chaperone
gene-b1365	7	14	gene-b1365	3.31415	1.28025	0.416088	1	1112	0	gene-b1365		CDS	ynaK	ParB-like nuclease domain-containing protein YnaK
gene-b2844	2968	4151	gene-b2844	11.7841	0.76422	0.416376	1	1113	0	gene-b2844		CDS	yqeF	putative acyltransferase
gene-b2947	12928	6272	gene-b2947	13.1433	-0.763249	0.416621	1	1114	0	gene-b2947		CDS	gshB	glutathione synthetase
gene-b0225	528	742	gene-b0225	9.29663	0.771134	0.416901	1	1115	0	gene-b0225		CDS	yafQ	ribosome-dependent mRNA interferase toxin YafQ
gene-b3712	3517	1706	gene-b3712	11.2651	-0.763475	0.417583	1	1116	0	gene-b3712		CDS	yieE	putative phosphopantetheinyl transferase
gene-b4356	730	352	gene-b4356	8.99239	-0.772068	0.418143	1	1117	0	gene-b4356		CDS	lgoT	galactonate:H(+) symporter
gene-b0436	41751	58175	gene-b0436	15.5956	0.758841	0.418679	1	1118	0	gene-b0436		CDS	tig	trigger factor
gene-b2209	4176	2029	gene-b2209	11.514	-0.7611	0.418781	1	1119	0	gene-b2209		CDS	eco	serine protease inhibitor ecotin
gene-b2510	704	985	gene-b2510	9.7085	0.764801	0.4193	1	1120	0	gene-b2510		CDS	yfgJ	zinc ribbon domain-containing protein YfgJ
gene-b4453	383	538	gene-b4453	8.83313	0.770514	0.419411	1	1121	0	gene-b4453		CDS	ldrD	small toxic polypeptide LdrD
gene-b2145	134	191	gene-b2145	7.32855	0.791592	0.42088	1	1122	0	gene-b2145		CDS	yeiS	DUF2542 domain-containing protein YeiS
gene-b1073	6891	9581	gene-b1073	12.995	0.755716	0.420947	1	1123	0	gene-b1073		CDS	flgB	flagellar basal-body rod protein FlgB
gene-b2052	91	131	gene-b2052	6.7774	0.805881	0.422259	1	1124	0	gene-b2052		CDS	fcl	GDP-L-fucose synthase
gene-b0408	12458	17284	gene-b0408	13.8478	0.752617	0.422636	1	1125	0	gene-b0408		CDS	secD	Sec translocon accessory complex subunit SecD
gene-b3923	2088	1018	gene-b3923	10.5165	-0.756131	0.423057	1	1126	0	gene-b3923		CDS	uspD	universal stress protein D
gene-b0870	2924	1427	gene-b0870	11.003	-0.754705	0.423202	1	1127	0	gene-b0870		CDS	ltaE	low-specificity L-threonine aldolase
gene-b2461	63	28	gene-b2461	5.39911	-0.889672	0.423394	1	1128	0	gene-b2461		CDS	eutP	putative ethanolamine utilization acetate kinase EutP
gene-b2112	149	70	gene-b2112	6.68102	-0.809633	0.423414	1	1129	0	gene-b2112		CDS	yehE	DUF2574 domain-containing protein YehE
gene-b3660	483	674	gene-b3660	9.16304	0.760978	0.423564	1	1130	0	gene-b3660		CDS	yicL	putative transporter YicL
gene-b1793	429	599	gene-b1793	8.99242	0.761831	0.423825	1	1131	0	gene-b1793		CDS	yoaF	DUF333 domain-containing lipoprotein YoaF
gene-b3438	3773	5229	gene-b3438	12.1237	0.751076	0.42414	1	1132	0	gene-b3438		CDS	gntR	DNA-binding transcriptional repressor GntR
gene-b1829	4653	6447	gene-b1829	12.426	0.750719	0.424205	1	1133	0	gene-b1829		CDS	htpX	protease HtpX
gene-b0750	353	170	gene-b0750	7.94325	-0.773881	0.424639	1	1134	0	gene-b0750		CDS	nadA	quinolinate synthase
gene-b2571	7502	3672	gene-b2571	12.3645	-0.750457	0.424691	1	1135	0	gene-b2571		CDS	rseB	anti-sigma factor stabilizing protein RseB
gene-b3707	30	12	gene-b3707	4.25272	-1.04168	0.424878	1	1136	0	gene-b3707		CDS	tnaC	tnaAB operon leader peptide
gene-b3561	147	208	gene-b3561	7.45685	0.78102	0.425315	1	1137	0	gene-b3561		CDS	wecH	O-acetyltransferase WecH
gene-b1129	1655	2293	gene-b1129	10.9346	0.750658	0.425428	1	1138	0	gene-b1129		CDS	phoQ	sensor histidine kinase PhoQ
gene-b3494	1101	537	gene-b3494	9.59348	-0.755568	0.425652	1	1139	0	gene-b3494		CDS	uspB	universal stress protein B
gene-b1167	71	32	gene-b1167	5.58167	-0.869494	0.425746	1	1140	0	gene-b1167		CDS	ymgC	protein YmgC
gene-b1950	318	444	gene-b1950	8.56044	0.761786	0.426273	1	1141	0	gene-b1950		CDS	fliR	flagellar biosynthesis protein FliR
gene-b1526	180	253	gene-b1526	7.74422	0.771393	0.427519	1	1142	0	gene-b1526		CDS	yneJ	putative DNA-binding transcriptional regulator YneJ
gene-b2108	79	36	gene-b2108	5.74365	-0.853603	0.427599	1	1143	0	gene-b2108		CDS	yehA	putative fimbrial adhesin YehA
gene-b0444	1271	622	gene-b0444	9.80305	-0.750725	0.42796	1	1144	0	gene-b0444		CDS	queC	7-cyano-7-deazaguanine synthase
gene-b1302	201	96	gene-b1302	7.1248	-0.785837	0.428456	1	1145	0	gene-b1302		CDS	puuE	4-aminobutyrate aminotransferase PuuE
gene-b2019	1674	821	gene-b2019	10.202	-0.747593	0.428881	1	1146	0	gene-b2019		CDS	hisG	ATP phosphoribosyltransferase
gene-b1283	328	456	gene-b1283	8.60202	0.755591	0.42976	1	1147	0	gene-b1283		CDS	osmB	osmotically-inducible lipoprotein OsmB
gene-b2737	365	177	gene-b2737	7.99647	-0.763894	0.430103	1	1148	0	gene-b2737		CDS	ygbK	putative 3-oxo-tetronate kinase YgbK
gene-b3132	231	111	gene-b3132	7.32988	-0.777081	0.430337	1	1149	0	gene-b3132		CDS	kbaZ	putative tagatose-1,6-bisphosphate aldolase 1 chaperone
gene-b2580	3229	1589	gene-b2580	11.1522	-0.742716	0.430363	1	1150	0	gene-b2580		CDS	ung	uracil-DNA glycosylase
gene-b0793	1373	674	gene-b0793	9.91665	-0.746258	0.430381	1	1151	0	gene-b0793		CDS	ybhS	ABC exporter membrane subunit YbhS
gene-b0597	327	454	gene-b0597	8.59664	0.753654	0.43097	1	1152	0	gene-b0597		CDS	entH	proofreading thioesterase in enterobactin biosynthesis
gene-b3347	26780	13212	gene-b3347	14.206	-0.739054	0.431189	1	1153	0	gene-b3347		CDS	fkpA	peptidyl-prolyl cis-trans isomerase FkpA
gene-b1074	8634	11864	gene-b1074	13.3119	0.738742	0.431258	1	1154	0	gene-b1074		CDS	flgC	flagellar basal-body rod protein FlgC
gene-b0193	79	113	gene-b0193	6.56877	0.796651	0.432292	1	1155	0	gene-b0193		CDS	yaeF	peptidase C92 family protein YaeF
gene-b1107	7308	3611	gene-b1107	12.3335	-0.736826	0.433088	1	1156	0	gene-b1107		CDS	nagZ	beta-N-acetylglucosaminidase
gene-b3988	163752	224455	gene-b3988	17.5554	0.735166	0.433132	1	1157	0	gene-b3988		CDS	rpoC	RNA polymerase subunit beta'
gene-b3218	244	339	gene-b3218	8.17473	0.754657	0.433434	1	1158	0	gene-b3218		CDS	insH10	IS5 family transposase and trans-activator
gene-b2710	216	104	gene-b2710	7.23446	-0.774195	0.433535	1	1159	0	gene-b2710		CDS	norV	anaerobic nitric oxide reductase flavorubredoxin
gene-b2440	224	108	gene-b2440	7.28792	-0.772215	0.433875	1	1160	0	gene-b2440		CDS	eutC	ethanolamine ammonia-lyase subunit beta
gene-b3271	133	63	gene-b3271	6.52308	-0.79775	0.434097	1	1161	0	gene-b3271		CDS	yhdZ	putative ABC transporter ATP-binding subunit YhdZ
gene-b4335	230	111	gene-b4335	7.32675	-0.770822	0.434114	1	1162	0	gene-b4335		CDS	yjiM	putative dehydratase subunit
gene-b3101	242	117	gene-b3101	7.40141	-0.768246	0.434558	1	1163	0	gene-b3101		CDS	yqjF	DoxX family protein
gene-b0068	882	434	gene-b0068	9.27989	-0.742831	0.434588	1	1164	0	gene-b0068		CDS	thiB	thiamine ABC transporter periplasmic binding protein
gene-b2768	458	224	gene-b2768	8.33007	-0.751596	0.434654	1	1165	0	gene-b2768		CDS	ygcP	putative anti-terminator regulatory protein
gene-b2297	46165	22868	gene-b2297	14.9946	-0.733217	0.43472	1	1166	0	gene-b2297		CDS	pta	phosphate acetyltransferase
gene-b0198	1966	2694	gene-b0198	11.1751	0.734739	0.434935	1	1167	0	gene-b0198		CDS	metI	L-methionine/D-methionine ABC transporter membrane subunit
gene-b4506	371	181	gene-b4506	8.02436	-0.755177	0.435105	1	1168	0	gene-b4506		CDS	ykgO	50S ribosomal subunit protein L36B
gene-b3634	2222	3043	gene-b3634	11.3513	0.733888	0.435283	1	1169	0	gene-b3634		CDS	coaD	pantetheine-phosphate adenylyltransferase
gene-b1113	304	420	gene-b1113	8.48788	0.746571	0.436002	1	1170	0	gene-b1113		CDS	ldtC	L,D-transpeptidase LdtC
gene-b0613	13	22	gene-b0613	4.08673	1.03924	0.436171	1	1171	0	gene-b0613		CDS	citG	triphosphoribosyl-dephospho-CoA synthase
gene-b0649	86	122	gene-b0649	6.6853	0.784725	0.436611	1	1172	0	gene-b0649		CDS	djlC	co-chaperone DjlC
gene-b0429	19019	25972	gene-b0429	14.4467	0.729768	0.436625	1	1173	0	gene-b0429		CDS	cyoD	cytochrome bo3 subunit 4
gene-b1835	762	1045	gene-b1835	9.80826	0.735893	0.436664	1	1174	0	gene-b1835		CDS	rsmF	16S rRNA m(5)C1407 methyltransferase
gene-b3690	141	197	gene-b3690	7.3876	0.762753	0.437184	1	1175	0	gene-b3690		CDS	cbrA	colicin M resistance protein
gene-b2969	152	212	gene-b2969	7.49472	0.760246	0.43724	1	1176	0	gene-b2969		CDS	yghE	putative type II secretion system L-type protein YghE
gene-b3072	1195	591	gene-b3072	9.7217	-0.735528	0.437539	1	1177	0	gene-b3072		CDS	aer	aerotaxis receptor
gene-b1570	892	1221	gene-b1570	10.0342	0.7332	0.437754	1	1178	0	gene-b1570		CDS	dicA	DNA-binding transcriptional dual regulator DicA
gene-b4109	1422	704	gene-b4109	9.97336	-0.734021	0.437777	1	1179	0	gene-b4109		CDS	rdcA	regulator of diguanylate cyclase RdcA
gene-b4407	74	34	gene-b4407	5.65525	-0.841738	0.437871	1	1180	0	gene-b4407		CDS	thiS	sulfur carrier protein ThiS
gene-b1091	15811	21559	gene-b1091	14.1791	0.727614	0.437999	1	1181	0	gene-b1091		CDS	fabH	3-oxoacyl-[acyl carrier protein] synthase 3
gene-b1848	607	832	gene-b1848	9.47979	0.73514	0.438145	1	1182	0	gene-b1848		CDS	yebG	DNA damage-inducible protein YebG
gene-b0452	1902	943	gene-b0452	10.394	-0.731935	0.438147	1	1183	0	gene-b0452		CDS	tesB	acyl-CoA thioesterase II
gene-b1750	80	37	gene-b1750	5.77249	-0.832222	0.438382	1	1184	0	gene-b1750		CDS	ydjX	DedA family protein YdjX
gene-b4040	2324	3171	gene-b4040	11.4134	0.72858	0.438522	1	1185	0	gene-b4040		CDS	ubiA	4-hydroxybenzoate octaprenyltransferase
gene-b3157	11690	5815	gene-b3157	13.0161	-0.727171	0.438815	1	1186	0	gene-b3157		CDS	ubiT	anaerobic ubiquinone biosynthesis accessory factor UbiT
gene-b1057	200	277	gene-b1057	7.88559	0.750139	0.438848	1	1187	0	gene-b1057		CDS	yceJ	putative cytochrome b561 YceJ
gene-b0698	500	246	gene-b0698	8.46094	-0.743017	0.43893	1	1188	0	gene-b0698		CDS	kdpA	K(+) transporting P-type ATPase subunit KdpA
gene-b2618	1776	2422	gene-b2618	11.025	0.72782	0.439402	1	1189	0	gene-b2618		CDS	yfjF	putative component of the Rsx system
gene-b3519	831	411	gene-b3519	9.19764	-0.735457	0.439477	1	1190	0	gene-b3519		CDS	treF	cytoplasmic trehalase
gene-b1508	281	387	gene-b1508	8.3721	0.742016	0.439608	1	1191	0	gene-b1508		CDS	hipB	antitoxin/DNA-binding transcriptional repressor HipB
gene-b1617	108	51	gene-b1617	6.22045	-0.80221	0.439895	1	1192	0	gene-b1617		CDS	uidA	beta-glucuronidase
gene-b3604	13262	18043	gene-b3604	13.9239	0.724394	0.440047	1	1193	0	gene-b3604		CDS	lldR	DNA-binding transcriptional dual regulator LldR
gene-b0340	24	37	gene-b0340	4.904	0.904744	0.440179	1	1194	0	gene-b0340		CDS	cynS	cyanase
gene-b4180	4529	2255	gene-b4180	11.6487	-0.725812	0.440368	1	1195	0	gene-b4180		CDS	rlmB	23S rRNA 2'-O-ribose G2251 methyltransferase
gene-b0661	3483	4740	gene-b0661	11.9952	0.724809	0.440436	1	1196	0	gene-b0661		CDS	miaB	isopentenyl-adenosine A37 tRNA methylthiolase
gene-b2921	132	184	gene-b2921	7.29077	0.75942	0.4406	1	1197	0	gene-b2921		CDS	ygfI	putative DNA-binding transcriptional regulator YgfI
gene-b1360	46	67	gene-b1360	5.80162	0.82278	0.440601	1	1198	0	gene-b1360		CDS	ydaV	putative ATP-binding protein YdaV
gene-b4239	31692	15807	gene-b4239	14.4568	-0.723302	0.440951	1	1199	0	gene-b4239		CDS	treC	trehalose-6-phosphate hydrolase
gene-b1184	99	139	gene-b1184	6.88094	0.769837	0.441378	1	1200	0	gene-b1184		CDS	umuC	DNA polymerase V catalytic protein
gene-b4187	737	365	gene-b4187	9.02543	-0.733516	0.441464	1	1201	0	gene-b4187		CDS	aidB	putative acyl-CoA dehydrogenase AidB
gene-b0730	200	97	gene-b0730	7.12868	-0.763691	0.441569	1	1202	0	gene-b0730		CDS	mngR	DNA-binding transcriptional repressor MngR
gene-b2843	486	240	gene-b2843	8.42265	-0.737669	0.442494	1	1203	0	gene-b2843		CDS	kduI	5-dehydro-4-deoxy-D-glucuronate isomerase
gene-b0479	522	258	gene-b0479	8.52636	-0.736426	0.442533	1	1204	0	gene-b0479		CDS	fsr	fosmidomycin efflux pump
gene-b3565	538	266	gene-b3565	8.57017	-0.735927	0.442549	1	1205	0	gene-b3565		CDS	xylA	xylose isomerase
gene-b0957	49451	67078	gene-b0957	15.8204	0.720093	0.44257	1	1206	0	gene-b0957		CDS	ompA	outer membrane protein A
gene-b0589	646	880	gene-b0589	9.56517	0.726222	0.443395	1	1207	0	gene-b0589		CDS	fepG	ferric enterobactin ABC transporter membrane subunit FepG
gene-b4781	489	667	gene-b4781	9.16441	0.728105	0.443721	1	1208	0	gene-b4781		CDS	evgL	protein EvgL
gene-b2582	1801	2443	gene-b2582	11.0413	0.720108	0.444201	1	1209	0	gene-b2582		CDS	trxC	reduced thioredoxin 2
gene-b1639	473	234	gene-b1639	8.38482	-0.735079	0.44437	1	1210	0	gene-b1639		CDS	mliC	inhibitor of c-type lysozyme, putative lipoprotein
gene-b3996	2078	1038	gene-b3996	10.5271	-0.721137	0.444642	1	1211	0	gene-b3996		CDS	nudC	RNA decapping hydrolase
gene-b3729	59561	80583	gene-b3729	16.0869	0.71636	0.444904	1	1212	0	gene-b3729		CDS	glmS	L-glutamine--D-fructose-6-phosphate aminotransferase
gene-b0494	692	344	gene-b0494	8.93724	-0.728111	0.445257	1	1213	0	gene-b0494		CDS	tesA	multifunctional acyl-CoA thioesterase I and protease I and lysophospholipase L1
gene-b3589	271	133	gene-b3589	7.57551	-0.746614	0.44528	1	1214	0	gene-b3589		CDS	yiaY	L-threonine dehydrogenase
gene-b4166	887	1204	gene-b4166	10.02	0.721082	0.445336	1	1215	0	gene-b4166		CDS	queG	epoxyqueuosine reductase
gene-b1090	11706	15832	gene-b1090	13.7396	0.715848	0.445438	1	1216	0	gene-b1090		CDS	plsX	putative phosphate acyltransferase
gene-b2753	502	683	gene-b2753	9.20044	0.724451	0.445845	1	1217	0	gene-b2753		CDS	iap	alkaline phosphatase isozyme conversion protein
gene-b0397	1584	2145	gene-b0397	10.8549	0.717658	0.445973	1	1218	0	gene-b0397		CDS	sbcC	ATP-dependent structure-specific DNA nuclease - SbcC subunit
gene-b4664	6	12	gene-b4664	3.09176	1.28025	0.446468	1	1219	0	gene-b4664		CDS	ibsD	putative toxic peptide IbsD
gene-b1259	19	7	gene-b1259	3.53444	-1.16032	0.446856	1	1220	0	gene-b1259		CDS	yciG	stress-induced bacterial acidophilic repeat motifs-containing protein YciG
gene-b1293	850	1152	gene-b1293	9.95742	0.718859	0.446882	1	1221	0	gene-b1293		CDS	sapB	putrescine ABC exporter membrane subunit SapB
gene-b1395	213	292	gene-b1395	7.96906	0.735368	0.447082	1	1222	0	gene-b1395		CDS	paaH	3-hydroxyadipyl-CoA dehydrogenase
gene-b3881	135	65	gene-b3881	6.55639	-0.774195	0.447114	1	1223	0	gene-b3881		CDS	yihT	6-deoxy-6-sulfofructose-1-phosphate aldolase
gene-b2789	131	63	gene-b2789	6.51215	-0.77589	0.447212	1	1224	0	gene-b2789		CDS	gudP	galactarate/D-glucarate transporter GudP
gene-b1094	49376	66613	gene-b1094	15.8143	0.712246	0.447508	1	1225	0	gene-b1094		CDS	acpP	acyl carrier protein
gene-b2813	2267	3061	gene-b2813	11.37	0.713471	0.448028	1	1226	0	gene-b2813		CDS	mltA	membrane-bound lytic murein transglycosylase A
gene-b1037	25	38	gene-b1037	4.95269	0.884324	0.448069	1	1227	0	gene-b1037		CDS	csgG	curli secretion channel
gene-b0259	240	328	gene-b0259	8.13902	0.730914	0.448299	1	1228	0	gene-b0259		CDS	insH1	IS5 family transposase and trans-activator
gene-b1855	1078	1457	gene-b1855	10.2983	0.714896	0.448618	1	1229	0	gene-b1855		CDS	lpxM	Lipid A biosynthesis myristoyltransferase
gene-b1768	904	1222	gene-b1768	10.0444	0.715102	0.449032	1	1230	0	gene-b1768		CDS	pncA	nicotinamidase
gene-b2051	48	69	gene-b2051	5.85354	0.803815	0.44953	1	1231	0	gene-b2051		CDS	gmm	GDP-mannose mannosyl hydrolase
gene-b1640	3052	1535	gene-b1640	11.0866	-0.711264	0.450054	1	1232	0	gene-b1640		CDS	anmK	anhydro-N-acetylmuramic acid kinase
gene-b1182	55	25	gene-b1182	5.2194	-0.857251	0.450329	1	1233	0	gene-b1182		CDS	hlyE	hemolysin E
gene-b0428	25937	34875	gene-b0428	14.8831	0.707434	0.450609	1	1234	0	gene-b0428		CDS	cyoE	heme O synthase
gene-b0462	20603	27701	gene-b0462	14.5509	0.707336	0.450702	1	1235	0	gene-b0462		CDS	acrB	multidrug efflux pump RND permease AcrB
gene-b3500	16570	8354	gene-b3500	13.5291	-0.707782	0.450878	1	1236	0	gene-b3500		CDS	gor	glutathione reductase (NADPH)
gene-b2340	3338	1681	gene-b2340	11.2167	-0.709412	0.45108	1	1237	0	gene-b2340		CDS	sixA	phosphohistidine phosphatase SixA
gene-b2700	955	479	gene-b2700	9.40841	-0.715222	0.451256	1	1238	0	gene-b2700		CDS	pncC	NMN aminohydrolase
gene-b4396	6094	8191	gene-b4396	12.7933	0.706903	0.451333	1	1239	0	gene-b4396		CDS	rob	DNA-binding transcriptional dual regulator Rob
gene-b0874	229	312	gene-b0874	8.0691	0.726451	0.451679	1	1240	0	gene-b0874		CDS	lysO	L-lysine/thialysine exporter
gene-b3755	2892	3888	gene-b3755	11.7181	0.707213	0.451694	1	1241	0	gene-b3755		CDS	yieP	DNA-binding transcriptional regulator YieP
gene-b0522	699	943	gene-b0522	9.67193	0.712218	0.45184	1	1242	0	gene-b0522		CDS	purK	5-(carboxyamino)imidazole ribonucleotide synthase
gene-b1610	165	226	gene-b1610	7.60005	0.734109	0.451854	1	1243	0	gene-b1610		CDS	tus	DNA replication terminus site-binding protein
gene-b3602	1079	1453	gene-b3602	10.2969	0.709592	0.451967	1	1244	0	gene-b3602		CDS	yibL	DUF2810 domain-containing protein YibL
gene-b2619	3066	4120	gene-b2619	11.8021	0.706539	0.452062	1	1245	0	gene-b2619		CDS	ratA	ribosome association toxin RatA
gene-b2306	379	513	gene-b2306	8.79123	0.717014	0.452462	1	1246	0	gene-b2306		CDS	hisP	lysine/arginine/ornithine ABC transporter/histidine ABC transporter, ATP binding subunit
gene-b1865	4592	6163	gene-b1865	12.384	0.704763	0.452857	1	1247	0	gene-b1865		CDS	nudB	dihydroneopterin triphosphate diphosphatase
gene-b1092	19875	26653	gene-b1092	14.4971	0.703596	0.453083	1	1248	0	gene-b1092		CDS	fabD	[acyl-carrier-protein] S-malonyltransferase
gene-b1606	559	754	gene-b1606	9.34936	0.711969	0.453085	1	1249	0	gene-b1606		CDS	folM	dihydromonapterin reductase
gene-b2393	11439	15341	gene-b2393	13.7002	0.703684	0.453141	1	1250	0	gene-b2393		CDS	nupC	nucleoside:H(+) symporter NupC
gene-b2252	138	67	gene-b2252	6.5941	-0.762183	0.453362	1	1251	0	gene-b2252		CDS	ais	putative lipopolysaccharide core heptose(II)-phosphate phosphatase
gene-b1948	1409	1893	gene-b1948	10.6803	0.706255	0.453419	1	1252	0	gene-b1948		CDS	fliP	flagellar biosynthesis protein FliP
gene-b2530	11846	15879	gene-b2530	13.7503	0.702973	0.453584	1	1253	0	gene-b2530		CDS	iscS	cysteine desulfurase IscS
gene-b3987	131342	175992	gene-b3987	17.2209	0.702434	0.45369	1	1254	0	gene-b3987		CDS	rpoB	RNA polymerase subunit beta
gene-b2022	3152	1592	gene-b2022	11.1361	-0.705175	0.453856	1	1255	0	gene-b2022		CDS	hisB	imidazoleglycerol-phosphate dehydratase/histidinol-phosphatase
gene-b3910	2197	1109	gene-b3910	10.615	-0.706023	0.454026	1	1256	0	gene-b3910		CDS	yiiM	6-hydroxyaminopurine reductase
gene-b0491	565	761	gene-b0491	9.36372	0.709898	0.454338	1	1257	0	gene-b0491		CDS	fetB	putative iron ABC exporter membrane subunit FetB
gene-b4337	450	225	gene-b4337	8.32058	-0.719747	0.454387	1	1258	0	gene-b4337		CDS	mdtM	multidrug efflux pump/bile salt:H(+) antiporter/Na(+):H(+) antiporter/K(+):H(+) antiporter
gene-b1609	822	1105	gene-b1609	9.90321	0.707089	0.454438	1	1259	0	gene-b1609		CDS	rstB	sensory histidine kinase RstB
gene-b0301	23	35	gene-b0301	4.83322	0.885974	0.45473	1	1260	0	gene-b0301		CDS	rclC	DUF417 domain-containing inner membrane protein RclC
gene-b1330	368	497	gene-b1330	8.74713	0.713793	0.454731	1	1261	0	gene-b1330		CDS	ynaI	small conductance mechanosensitive channel YnaI
gene-b0580	333	450	gene-b0580	8.60337	0.714655	0.455042	1	1262	0	gene-b0580		CDS	ybdJ	DUF1158 domain-containing protein YbdJ
gene-b0990	1776	897	gene-b0990	10.3085	-0.705199	0.455101	1	1263	0	gene-b0990		CDS	cspG	cold shock protein CspG
gene-b1661	8917	4516	gene-b1661	12.6384	-0.70126	0.45529	1	1264	0	gene-b1661		CDS	cfa	cyclopropane fatty acyl phospholipid synthase
gene-b2290	2426	3249	gene-b2290	11.4619	0.701669	0.455423	1	1265	0	gene-b2290		CDS	alaA	glutamate--pyruvate aminotransferase AlaA
gene-b0627	795	1067	gene-b0627	9.85387	0.704786	0.456027	1	1266	0	gene-b0627		CDS	tatE	twin arginine protein translocation system - TatE protein
gene-b1811	237	321	gene-b1811	8.11438	0.717939	0.456591	1	1267	0	gene-b1811		CDS	yoaH	UFP0181 family protein YoaH
gene-b0954	4291	5734	gene-b0954	12.283	0.698481	0.456906	1	1268	0	gene-b0954		CDS	fabA	beta-hydroxyacyl-acyl carrier protein dehydratase/isomerase
gene-b3204	7787	3951	gene-b3204	12.4442	-0.698597	0.457073	1	1269	0	gene-b3204		CDS	ptsN	phosphotransferase system enzyme IIA(Ntr)
gene-b0931	3954	2007	gene-b0931	11.4668	-0.69802	0.45808	1	1270	0	gene-b0931		CDS	pncB	nicotinate phosphoribosyltransferase
gene-b0150	3229	4310	gene-b0150	11.872	0.696853	0.458183	1	1271	0	gene-b0150		CDS	fhuA	ferrichrome outer membrane transporter/phage receptor
gene-b2863	273	136	gene-b2863	7.5969	-0.725042	0.458291	1	1272	0	gene-b2863		CDS	ygeQ	putative lipoprotein YgeQ
gene-b2535	1105	559	gene-b2535	9.62506	-0.702874	0.45832	1	1273	0	gene-b2535		CDS	csiE	stationary phase-inducible protein CsiE
gene-b2463	18316	9310	gene-b2463	13.6795	-0.695999	0.458356	1	1274	0	gene-b2463		CDS	maeB	malate dehydrogenase (oxaloacetate-decarboxylating) (NADP(+))
gene-b1056	536	719	gene-b1056	9.28476	0.704011	0.458366	1	1275	0	gene-b1056		CDS	yceI	protein YceI
gene-b2070	137	187	gene-b2070	7.32926	0.729115	0.45855	1	1276	0	gene-b2070		CDS	yegI	putative serine/threonine-protein kinase YegI
gene-b0916	540	724	gene-b0916	9.29513	0.703283	0.458788	1	1277	0	gene-b0916		CDS	ycaQ	interstrand DNA crosslink repair glycosylase
gene-b1546	12	20	gene-b1546	3.96024	1.01722	0.459052	1	1279	0	gene-b1546		CDS	tfaQ	putative tail fiber assembly protein TfaQ
gene-b1691	12	20	gene-b1691	3.96024	1.01722	0.459052	1	1279	0	gene-b1691		CDS	ydiN	putative transporter YdiN
gene-b2848	12	20	gene-b2848	3.96024	1.01722	0.459052	1	1279	0	gene-b2848		CDS	yqeJ	protein YqeJ
gene-b1109	20105	10229	gene-b1109	13.8146	-0.694637	0.459203	1	1281	0	gene-b1109		CDS	ndh	NADH:quinone oxidoreductase II
gene-b3846	4681	2380	gene-b3846	11.7115	-0.695603	0.459425	1	1282	0	gene-b3846		CDS	fadB	multifunctional enoyl-CoA hydratase, 3-hydroxyacyl-CoA epimerase, Delta(3)-cis- Delta(2)-trans-enoyl-CoA isomerase, L-3-hydroxyacyl-CoA dehydrogenase
gene-b0163	5469	2785	gene-b0163	11.9371	-0.693347	0.460712	1	1283	0	gene-b0163		CDS	yaeH	DUF3461 domain-containing protein YaeH
gene-b0800	4490	2286	gene-b0800	11.6523	-0.693637	0.46073	1	1284	0	gene-b0800		CDS	ybiB	nonspecific DNA-binding protein YbiB
gene-b2531	2500	3328	gene-b2531	11.5009	0.69298	0.460942	1	1285	0	gene-b2531		CDS	iscR	DNA-binding transcriptional dual regulator IscR
gene-b0836	1622	825	gene-b0836	10.1827	-0.695055	0.46183	1	1286	0	gene-b0836		CDS	bssR	regulator of biofilm formation
gene-b4191	704	939	gene-b4191	9.674	0.695802	0.462256	1	1287	0	gene-b4191		CDS	ulaR	DNA-binding transcriptional repressor UlaR
gene-b1255	964	1284	gene-b1255	10.1265	0.693793	0.462375	1	1288	0	gene-b1255		CDS	yciC	putative inner membrane protein
gene-b0111	3683	1878	gene-b0111	11.3676	-0.691432	0.462394	1	1289	0	gene-b0111		CDS	ampE	protein AmpE
gene-b0319	66	31	gene-b0319	5.50609	-0.809945	0.462435	1	1290	0	gene-b0319		CDS	yahE	DUF2877 domain-containing protein YahE
gene-b1555	27	40	gene-b1555	5.0452	0.847293	0.46277	1	1291	0	gene-b1555		CDS	ydfR	protein YdfR
gene-b1478	937	476	gene-b1478	9.39016	-0.696835	0.462979	1	1292	0	gene-b1478		CDS	adhP	ethanol dehydrogenase/alcohol dehydrogenase
gene-b1232	2057	2732	gene-b1232	11.2178	0.689668	0.463335	1	1293	0	gene-b1232		CDS	purU	formyltetrahydrofolate deformylase
gene-b4711	312	418	gene-b4711	8.50318	0.70221	0.463547	1	1294	0	gene-b4711		CDS	insH21	IS5 family transposase and trans-activator
gene-b2918	109	53	gene-b2918	6.25485	-0.760011	0.463704	1	1295	0	gene-b2918		CDS	argK	methylmalonyl-CoA mutase-interacting GTPase YgfD
gene-b3950	152	75	gene-b3950	6.74517	-0.738856	0.464029	1	1296	0	gene-b3950		CDS	frwB	putative PTS enzyme IIB component FrwB
gene-b1297	646	328	gene-b1297	8.85327	-0.697586	0.464922	1	1297	0	gene-b1297		CDS	puuA	glutamate-putrescine ligase
gene-b0348	61	85	gene-b0348	6.17686	0.758906	0.465166	1	1298	0	gene-b0348		CDS	mhpB	3-carboxyethylcatechol 2,3-dioxygenase
gene-b2214	472	629	gene-b2214	9.09657	0.694526	0.465193	1	1299	0	gene-b2214		CDS	ftp	FAD:protein FMN transferase
gene-b0622	98	134	gene-b0622	6.84719	0.731632	0.465214	1	1300	0	gene-b0622		CDS	pagP	Lipid A palmitoyltransferase
gene-b3255	12183	16114	gene-b3255	13.7811	0.683698	0.465941	1	1301	0	gene-b3255		CDS	accB	biotin carboxyl carrier protein
gene-b1601	173	233	gene-b1601	7.6562	0.709811	0.466319	1	1302	0	gene-b1601		CDS	tqsA	autoinducer 2 exporter
gene-b1486	95	46	gene-b1486	6.0535	-0.766041	0.466426	1	1303	0	gene-b1486		CDS	ddpB	putative D,D-dipeptide ABC transporter membrane subunit DdpB
gene-b2668	2280	1168	gene-b2668	10.6791	-0.684741	0.467549	1	1304	0	gene-b2668		CDS	ygaP	thiosulfate sulfurtransferase YgaP
gene-b2517	3701	4886	gene-b2517	12.0609	0.680991	0.468273	1	1305	0	gene-b2517		CDS	rlmN	23S rRNA m(2)A2503 methyltransferase/tRNA m(2)A37 methyltransferase
gene-b2561	903	1195	gene-b2561	10.0275	0.684465	0.468596	1	1306	0	gene-b2561		CDS	yfhH	putative DNA-binding transcriptional regulator YfhH
gene-b0194	10563	13928	gene-b0194	13.573	0.679221	0.468879	1	1307	0	gene-b0194		CDS	proS	proline--tRNA ligase
gene-b0787	28	41	gene-b0787	5.08925	0.83045	0.469627	1	1308	0	gene-b0787		CDS	ybhM	Bax1-I family protein YbhM
gene-b1088	38447	50637	gene-b1088	15.436	0.677574	0.469737	1	1309	0	gene-b1088		CDS	yceD	DUF177 domain-containing protein YceD
gene-b3743	233	311	gene-b3743	8.07927	0.696837	0.470217	1	1310	0	gene-b3743		CDS	asnC	DNA-binding transcriptional dual regulator AsnC
gene-b3259	2682	3534	gene-b3259	11.5949	0.678245	0.470371	1	1311	0	gene-b3259		CDS	prmA	ribosomal protein L11 methyltransferase
gene-b2869	2601	1337	gene-b2869	10.8716	-0.679814	0.470459	1	1312	0	gene-b2869		CDS	ygeV	putative sigma(54)-dependent transcriptional regulator YgeV
gene-b2767	372	189	gene-b2767	8.0575	-0.696664	0.471174	1	1313	0	gene-b2767		CDS	ygcO	putative 4Fe-4S cluster-containing protein
gene-b0290	212	283	gene-b0290	7.94308	0.69699	0.471376	1	1314	0	gene-b0290		CDS	ecpD	fimbrial adhesin EcpD
gene-b0127	3404	1753	gene-b0127	11.2611	-0.677152	0.471727	1	1315	0	gene-b0127		CDS	yadG	putative ABC transporter ATP-binding protein YadG
gene-b0999	897	460	gene-b0999	9.33402	-0.683221	0.471933	1	1316	0	gene-b0999		CDS	cbpM	chaperone modulator CbpM
gene-b3062	38	17	gene-b3062	4.67449	-0.880212	0.472209	1	1317	0	gene-b3062		CDS	ttdB	L(+)-tartrate dehydratase subunit beta
gene-b2587	1139	1500	gene-b2587	10.3589	0.677447	0.472442	1	1318	0	gene-b2587		CDS	kgtP	alpha-ketoglutarate:H(+) symporter
gene-b3213	2086	1074	gene-b3213	10.5544	-0.677493	0.472443	1	1319	0	gene-b3213		CDS	gltD	glutamate synthase subunit GltD
gene-b0900	73	100	gene-b0900	6.42363	0.734284	0.473192	1	1320	0	gene-b0900		CDS	ycaN	putative DNA-binding transcriptional regulator YcaN
gene-b4094	164	82	gene-b4094	6.86435	-0.719747	0.47331	1	1321	0	gene-b4094		CDS	phnN	ribose 1,5-bisphosphate phosphokinase
gene-b2264	3965	2046	gene-b2264	11.4826	-0.674262	0.473396	1	1322	0	gene-b2264		CDS	menD	2-succinyl-5-enolpyruvyl-6-hydroxy-3-cyclohexene-1-carboxylate synthase
gene-b0101	1207	1587	gene-b0101	10.4414	0.675129	0.473799	1	1323	0	gene-b0101		CDS	yacG	DNA gyrase inhibitor YacG
gene-b1774	100	49	gene-b1774	6.13608	-0.748894	0.474005	1	1324	0	gene-b1774		CDS	ydjJ	putative zinc-binding dehydrogenase YdjJ
gene-b0474	10253	13440	gene-b0474	13.5258	0.67074	0.47441	1	1325	0	gene-b0474		CDS	adk	adenylate kinase
gene-b0652	671	345	gene-b0652	8.91711	-0.679464	0.476225	1	1326	0	gene-b0652		CDS	gltL	glutamate/aspartate ABC transporter ATP binding subunit
gene-b3734	76038	99440	gene-b3734	16.4148	0.667358	0.476361	1	1327	0	gene-b3734		CDS	atpA	ATP synthase F1 complex subunit alpha
gene-b4667	6	1	gene-b4667	1.29928	-2.30471	0.476596	1	1328.5	0	gene-b4667		CDS	ibsA	toxic peptide IbsA
gene-b2849	6	1	gene-b2849	1.29928	-2.30471	0.476596	1	1328.5	0	gene-b2849		CDS	yqeK	protein YqeK
gene-b3526	1498	774	gene-b3526	10.0793	-0.672379	0.47671	1	1330	0	gene-b3526		CDS	kdgK	2-dehydro-3-deoxygluconokinase
gene-b1093	25594	33458	gene-b1093	14.8436	0.666798	0.476808	1	1331	0	gene-b1093		CDS	fabG	3-oxoacyl-[acyl-carrier-protein] reductase FabG
gene-b0283	90	44	gene-b0283	5.98244	-0.752169	0.477119	1	1332	0	gene-b0283		CDS	paoD	molybdenum cofactor insertion chaperone PaoD
gene-b3727	508	668	gene-b3727	9.19299	0.675272	0.477184	1	1333	0	gene-b3727		CDS	pstC	phosphate ABC transporter membrane subunit PstC
gene-b4212	120	161	gene-b4212	7.1257	0.704279	0.477207	1	1334	0	gene-b4212		CDS	ytfH	putative transcriptional regulator YtfH
gene-b0656	283	374	gene-b0656	8.35257	0.682489	0.477208	1	1335	0	gene-b0656		CDS	insH3	IS5 family transposase and trans-activator
gene-b1235	1223	632	gene-b1235	9.78679	-0.672175	0.477593	1	1336	0	gene-b1235		CDS	rssB	regulator of RpoS
gene-b2262	10581	5489	gene-b2262	12.9026	-0.666608	0.477601	1	1337	0	gene-b2262		CDS	menB	1,4-dihydroxy-2-naphthoyl-CoA synthase
gene-b2284	46994	24392	gene-b2284	15.0539	-0.665816	0.477752	1	1338	0	gene-b2284		CDS	nuoF	NADH:quinone oxidoreductase subunit F
gene-b0902	6217	3226	gene-b0902	12.1356	-0.666219	0.47819	1	1339	0	gene-b0902		CDS	pflA	pyruvate formate-lyase activating enzyme
gene-b1041	28	12	gene-b1041	4.20295	-0.94214	0.478302	1	1340	0	gene-b1041		CDS	csgB	curlin, minor subunit
gene-b2966	627	822	gene-b2966	9.49445	0.670926	0.478884	1	1341	0	gene-b2966		CDS	yqgA	DUF554 domain-containing protein YqgA
gene-b0696	261	133	gene-b0696	7.54839	-0.692371	0.479457	1	1342	0	gene-b0696		CDS	kdpC	K(+) transporting P-type ATPase subunit KdpC
gene-b0493	1374	712	gene-b0493	9.95674	-0.66818	0.479747	1	1343	0	gene-b0493		CDS	ybbO	NADP(+)-dependent aldehyde reductase YbbO
gene-b0972	82	40	gene-b0972	5.84653	-0.755371	0.480101	1	1344	0	gene-b0972		CDS	hyaA	hydrogenase 1 small subunit
gene-b2833	939	486	gene-b2833	9.40669	-0.669916	0.480294	1	1345	0	gene-b2833		CDS	ygdR	DUF903 domain-containing lipoprotein YgdR
gene-b4665	55	26	gene-b4665	5.24769	-0.800667	0.480512	1	1346	0	gene-b4665		CDS	ibsC	toxic peptide IbsC
gene-b1254	1036	1353	gene-b1254	10.2162	0.66539	0.480584	1	1347	0	gene-b1254		CDS	yciB	inner membrane protein
gene-b2742	20023	10423	gene-b2742	13.8252	-0.661635	0.480643	1	1348	0	gene-b2742		CDS	nlpD	murein hydrolase activator NlpD
gene-b1332	2269	2957	gene-b1332	11.3457	0.66233	0.480981	1	1349	0	gene-b1332		CDS	ynaJ	DUF2534 domain-containing protein YnaJ
gene-b0487	1564	2039	gene-b0487	10.8091	0.662874	0.481236	1	1350	0	gene-b0487		CDS	cueR	DNA-binding transcriptional dual regulator CueR
gene-b1483	176	89	gene-b1483	6.97438	-0.703446	0.481369	1	1351	0	gene-b1483		CDS	ddpF	putative D,D-dipeptide ABC transporter ATP-binding subunit DdpF
gene-b4671	76	103	gene-b4671	6.47401	0.718826	0.481434	1	1352	0	gene-b4671		CDS	ykgR	putative membrane protein YkgR
gene-b1130	2588	3369	gene-b1130	11.5347	0.660735	0.481863	1	1353	0	gene-b1130		CDS	phoP	DNA-binding transcriptional dual regulator PhoP
gene-b1512	729	952	gene-b1512	9.70909	0.665295	0.48189	1	1354	0	gene-b1512		CDS	lsrR	DNA-binding transcriptional repressor LsrR
gene-b2739	220	112	gene-b2739	7.30115	-0.693752	0.482016	1	1355	0	gene-b2739		CDS	ygbM	putative 2-oxo-tetronate isomerase YgbM
gene-b4815	17	26	gene-b4815	4.40075	0.89323	0.482264	1	1356	0	gene-b4815		CDS	ykfO	protein YkfO
gene-b1945	4486	5834	gene-b1945	12.3275	0.659308	0.482299	1	1357	0	gene-b1945		CDS	fliM	flagellar motor switch protein FliM
gene-b1816	848	1106	gene-b1816	9.92632	0.663468	0.482502	1	1358	0	gene-b1816		CDS	yoaE	TerC family inner membrane protein YoaE
gene-b3652	3331	4331	gene-b3652	11.8979	0.658997	0.482742	1	1359	0	gene-b3652		CDS	recG	ATP-dependent DNA helicase RecG
gene-b0418	679	886	gene-b0418	9.60601	0.664148	0.482952	1	1360	0	gene-b0418		CDS	pgpA	phosphatidylglycerophosphatase A
gene-b3232	3082	1607	gene-b3232	11.1267	-0.659244	0.483592	1	1361	0	gene-b3232		CDS	zapE	cell division protein ZapE
gene-b2287	38063	19884	gene-b2287	14.7545	-0.656529	0.483893	1	1362	0	gene-b2287		CDS	nuoB	NADH:quinone oxidoreductase subunit B
gene-b1079	2264	2939	gene-b1079	11.3397	0.656704	0.484692	1	1363	0	gene-b1079		CDS	flgH	flagellar L-ring protein
gene-b2746	2396	3110	gene-b2746	11.4213	0.656539	0.484726	1	1364	0	gene-b2746		CDS	ispF	2-C-methyl-D-erythritol 2,4-cyclodiphosphate synthase
gene-b0326	20	8	gene-b0326	3.66776	-1.04168	0.484739	1	1365	0	gene-b0326		CDS	yahL	uncharacterized protein YahL
gene-b3918	722	939	gene-b3918	9.69221	0.659379	0.485822	1	1366	0	gene-b3918		CDS	cdh	CDP-diacylglycerol diphosphatase
gene-b2369	1276	1655	gene-b2369	10.5118	0.655456	0.48657	1	1367	0	gene-b2369		CDS	evgA	DNA-binding transcriptional activator EvgA
gene-b4317	1144	1484	gene-b4317	10.3544	0.655657	0.486715	1	1368	0	gene-b4317		CDS	fimD	type I fimbriae usher protein
gene-b3605	26715	34546	gene-b3605	14.8976	0.651121	0.487139	1	1369	0	gene-b3605		CDS	lldD	L-lactate dehydrogenase
gene-b1690	8	14	gene-b1690	3.41047	1.08761	0.48742	1	1370	0	gene-b1690		CDS	ydiM	putative exporter YdiM
gene-b1397	502	653	gene-b1397	9.16804	0.659648	0.487492	1	1371	0	gene-b1397		CDS	paaJ	beta-ketoadipyl-CoA thiolase
gene-b2427	198	260	gene-b2427	7.83266	0.673264	0.487705	1	1372	0	gene-b2427		CDS	murR	DNA-binding transcriptional dual regulator MurR
gene-b0128	3040	1592	gene-b0128	11.11	-0.652978	0.48775	1	1373	0	gene-b0128		CDS	yadH	putative ABC transporter membrane subunit YadH
gene-b2060	99	132	gene-b2060	6.84367	0.69529	0.487964	1	1374	0	gene-b2060		CDS	wzc	protein-tyrosine kinase Wzc
gene-b3609	34586	18152	gene-b3609	14.6197	-0.649807	0.48836	1	1375	0	gene-b3609		CDS	secB	protein export chaperone SecB
gene-b3992	188	96	gene-b3992	7.07657	-0.689374	0.488432	1	1376	0	gene-b3992		CDS	thiF	sulfur carrier protein ThiS adenylyltransferase
gene-b0142	470	611	gene-b0142	9.07257	0.658764	0.488487	1	1377	0	gene-b0142		CDS	folK	2-amino-4-hydroxy-6-hydroxymethyldihydropteridine diphosphokinase
gene-b3405	8698	4566	gene-b3405	12.6284	-0.6495	0.488992	1	1378	0	gene-b3405		CDS	ompR	DNA-binding transcriptional dual regulator OmpR
gene-b2471	1957	2529	gene-b2471	11.1262	0.650176	0.489229	1	1379	0	gene-b2471		CDS	yffB	putative reductase YffB
gene-b1846	939	491	gene-b1846	9.41407	-0.655149	0.489956	1	1380	0	gene-b1846		CDS	yebE	DUF533 domain-containing inner membrane protein YebE
gene-b0360	28	40	gene-b0360	5.07144	0.794826	0.490835	1	1381.5	0	gene-b0360		CDS	insC1	IS2 element protein InsA
gene-b4740	28	40	gene-b4740	5.07144	0.794826	0.490835	1	1381.5	0	gene-b4740		CDS	ymgM	protein YmgM
gene-b1852	26634	14016	gene-b1852	14.2447	-0.645942	0.490974	1	1383	0	gene-b1852		CDS	zwf	NADP(+)-dependent glucose-6-phosphate dehydrogenase
gene-b4778	18	27	gene-b4778	4.4692	0.865215	0.491826	1	1384	0	gene-b4778		CDS	yecV	protein YecV
gene-b0641	5719	7361	gene-b0641	12.6704	0.644392	0.49204	1	1385	0	gene-b0641		CDS	lptE	lipopolysaccharide assembly protein LptE
gene-b1013	651	841	gene-b1013	9.53803	0.649701	0.492687	1	1386	0	gene-b1013		CDS	rutR	DNA-binding transcriptional dual regulator RutR
gene-b3764	2635	3390	gene-b3764	11.5521	0.643735	0.49311	1	1387	0	gene-b3764		CDS	maoP	macrodomain Ori protein
gene-b2301	551	288	gene-b2301	8.64471	-0.655731	0.49324	1	1388	0	gene-b2301		CDS	yfcF	glutathione S-transferase YfcF
gene-b1904	249	324	gene-b1904	8.15672	0.660101	0.493276	1	1389	0	gene-b1904		CDS	yecR	lipoprotein YecR
gene-b2777	1418	1825	gene-b2777	10.6585	0.644292	0.493742	1	1390	0	gene-b2777		CDS	queE	putative 7-carboxy-7-deazaguanine synthase QueE
gene-b0321	113	57	gene-b0321	6.33333	-0.707036	0.493797	1	1391	0	gene-b0321		CDS	yahG	DUF1116 domain-containing protein YahG
gene-b1715	88	117	gene-b1715	6.67169	0.691186	0.49413	1	1392	0	gene-b1715		CDS	pheM	pheST-ihfA operon leader peptide
gene-b1436	39	54	gene-b1436	5.52694	0.749738	0.494458	1	1393	0	gene-b1436		CDS	yncJ	DUF2554 domain-containing protein YncJ
gene-b4320	523	675	gene-b4320	9.2215	0.648329	0.494742	1	1394	0	gene-b4320		CDS	fimH	type 1 fimbriae D-mannose specific adhesin
gene-b2988	6208	3278	gene-b2988	12.1461	-0.64106	0.494844	1	1395	0	gene-b2988		CDS	gss	fused glutathionylspermidine amidase/glutathionylspermidine synthetase
gene-b0407	8465	10861	gene-b0407	13.2339	0.639828	0.494913	1	1396	0	gene-b0407		CDS	yajC	Sec translocon accessory complex subunit YajC
gene-b1524	644	830	gene-b1524	9.52074	0.646303	0.494997	1	1397	0	gene-b1524		CDS	glsB	glutaminase 2
gene-b1191	1492	1917	gene-b1191	10.7306	0.641855	0.49526	1	1398	0	gene-b1191		CDS	cvrA	putative K(+):H(+) antiporter
gene-b0346	2110	2709	gene-b0346	11.2301	0.64077	0.495381	1	1399	0	gene-b0346		CDS	mhpR	DNA-binding transcriptional activator MhpR
gene-b3952	232	120	gene-b3952	7.38923	-0.670838	0.495417	1	1400	0	gene-b3952		CDS	pflC	putative pyruvate formate-lyase 2 activating enzyme PflC
gene-b3958	188	245	gene-b3958	7.75241	0.662302	0.495678	1	1401	0	gene-b3958		CDS	argC	N-acetylglutamylphosphate reductase
gene-b4092	330	172	gene-b4092	7.90309	-0.659805	0.496442	1	1402	0	gene-b4092		CDS	phnP	5-phospho-alpha-D-ribosyl 1,2-cyclic phosphate phosphodiesterase
gene-b2927	17133	9069	gene-b2927	13.6124	-0.63751	0.496713	1	1403	0	gene-b2927		CDS	epd	D-erythrose-4-phosphate dehydrogenase
gene-b4181	29	41	gene-b4181	5.11456	0.779824	0.497079	1	1404	0	gene-b4181		CDS	yjfI	DUF2170 domain-containing protein YjfI
gene-b3144	175	228	gene-b3144	7.64884	0.661932	0.49708	1	1405	0	gene-b3144		CDS	yraJ	putative fimbrial usher protein YraJ
gene-b1250	448	577	gene-b1250	8.99669	0.645325	0.497712	1	1406	0	gene-b1250		CDS	kch	K(+) channel Kch
gene-b3705	19195	24549	gene-b3705	14.4127	0.635186	0.497819	1	1407	0	gene-b3705		CDS	yidC	membrane protein insertase YidC
gene-b1762	47	64	gene-b1762	5.78409	0.725664	0.498544	1	1408	0	gene-b1762		CDS	ynjI	DUF1266 domain-containing protein YnjI
gene-b2839	339	437	gene-b2839	8.59511	0.646601	0.499028	1	1409	0	gene-b2839		CDS	lysR	DNA-binding transcriptional dual regulator LysR
gene-b2716	604	318	gene-b2716	8.78244	-0.645269	0.499352	1	1410	0	gene-b2716		CDS	ascB	6-phospho-beta-glucosidase AscB
gene-b3482	359	188	gene-b3482	8.02801	-0.652999	0.499704	1	1411	0	gene-b3482		CDS	rhsB	rhs element protein RhsB
gene-b0498	69	92	gene-b0498	6.32284	0.69529	0.500054	1	1412	0	gene-b0498		CDS	ybbC	PF15631 family protein YbbC
gene-b2677	7495	3981	gene-b2677	12.4221	-0.632545	0.500417	1	1413	0	gene-b2677		CDS	proV	glycine betaine ABC transporter ATP binding subunit ProV
gene-b0875	575	303	gene-b0875	8.71209	-0.643992	0.5006	1	1414	0	gene-b0875		CDS	aqpZ	water channel AqpZ
gene-b3508	82	41	gene-b3508	5.86435	-0.719747	0.500974	1	1415	0	gene-b3508		CDS	yhiD	inner membrane protein YhiD
gene-b2568	6048	7712	gene-b2568	12.7444	0.6309	0.501053	1	1416	0	gene-b2568		CDS	lepB	signal peptidase I
gene-b1349	55	74	gene-b1349	6.0022	0.708346	0.501508	1	1417	0	gene-b1349		CDS	recT	recombinase RecT
gene-b3028	1157	613	gene-b3028	9.72475	-0.636177	0.501555	1	1418	0	gene-b3028		CDS	mdaB	NADPH:quinone oxidoreductase MdaB
gene-b4319	410	526	gene-b4319	8.86599	0.639692	0.502099	1	1419	0	gene-b4319		CDS	fimG	type 1 fimbriae minor subunit FimG
gene-b3248	1743	2223	gene-b3248	10.9496	0.631188	0.502118	1	1420	0	gene-b3248		CDS	yhdE	nucleoside triphosphate pyrophosphatase YhdE
gene-b2529	8057	10261	gene-b2529	13.1572	0.629109	0.502132	1	1421	0	gene-b2529		CDS	iscU	scaffold protein for iron-sulfur cluster assembly
gene-b4820	99	130	gene-b4820	6.83266	0.673264	0.502225	1	1422	0	gene-b4820		CDS	yrfJ	protein YrfJ
gene-b0915	1866	2378	gene-b0915	11.0474	0.630052	0.502767	1	1423	0	gene-b0915		CDS	lpxK	tetraacyldisaccharide 4'-kinase
gene-b1680	1728	918	gene-b1680	10.3054	-0.632285	0.502771	1	1424	0	gene-b1680		CDS	sufS	L-cysteine desulfurase
gene-b4595	147	191	gene-b4595	7.39535	0.658009	0.502832	1	1425	0	gene-b4595		CDS	yciY	uncharacterized protein YciY
gene-b3233	17587	9371	gene-b3233	13.6549	-0.627982	0.503117	1	1426	0	gene-b3233		CDS	zapG	Z-ring associated protein G
gene-b1737	307	161	gene-b1737	7.8033	-0.650925	0.503301	1	1427	0	gene-b1737		CDS	chbC	N,N'-diacetylchitobiose-specific PTS enzyme IIC component
gene-b1770	302	388	gene-b1770	8.42595	0.641761	0.503339	1	1428	0	gene-b1770		CDS	ydjF	putative DNA-binding transcriptional regulator YdjF
gene-b0226	582	744	gene-b0226	9.36881	0.634536	0.50337	1	1429	0	gene-b0226		CDS	dinJ	antitoxin/DNA-binding transcriptional repressor DinJ
gene-b0303	9	15	gene-b0303	3.5452	1.01722	0.504026	1	1430	0	gene-b0303		CDS	rclB	DUF1471 domain-containing protein RclB
gene-b1490	196	253	gene-b1490	7.80565	0.648536	0.504141	1	1431	0	gene-b1490		CDS	dosC	diguanylate cyclase DosC
gene-b0337	1838	2338	gene-b0337	11.0243	0.627391	0.504588	1	1432	0	gene-b0337		CDS	codA	cytosine/isoguanine deaminase
gene-b4469	2309	2935	gene-b4469	11.3529	0.626345	0.504952	1	1433	0	gene-b4469		CDS	ygiQ	radical SAM superfamily protein YgiQ
gene-b1419	415	219	gene-b1419	8.24267	-0.641928	0.505178	1	1434	0	gene-b1419		CDS	ydcA	protein YdcA
gene-b2259	789	1005	gene-b2259	9.80523	0.629351	0.505484	1	1435	0	gene-b2259		CDS	pmrD	signal transduction protein PmrD
gene-b3521	242	311	gene-b3521	8.10661	0.64216	0.505521	1	1436	0	gene-b3521		CDS	rcdB	putative DNA-binding transcriptional regulator YhjC
gene-b3703	10256	13014	gene-b3703	13.5028	0.623849	0.505605	1	1437	0	gene-b3703		CDS	rpmH	50S ribosomal subunit protein L34
gene-b4776	60	80	gene-b4776	6.1212	0.69529	0.505867	1	1438	0	gene-b4776		CDS	ynfU	putative zinc-binding protein YnfU
gene-b1558	119	61	gene-b1558	6.41957	-0.683828	0.506054	1	1439	0	gene-b1558		CDS	cspF	cold shock-like protein CspF
gene-b1292	825	1050	gene-b1292	9.86901	0.628176	0.506108	1	1440	0	gene-b1292		CDS	sapC	putrescine ABC exporter membrane protein SapC
gene-b3995	5181	2770	gene-b3995	11.8941	-0.623092	0.507089	1	1441	0	gene-b3995		CDS	rsd	regulator of sigma D
gene-b3103	1696	905	gene-b3103	10.2816	-0.625894	0.507124	1	1442	0	gene-b3103		CDS	yhaH	putative inner membrane protein
gene-b0389	1055	562	gene-b0389	9.59552	-0.628348	0.507206	1	1443	0	gene-b0389		CDS	yaiA	protein YaiA
gene-b2570	2063	1102	gene-b2570	10.565	-0.624367	0.507645	1	1444	0	gene-b2570		CDS	rseC	protein RseC
gene-b4612	3	7	gene-b4612	2.20295	1.50265	0.507972	1	1445	0	gene-b4612		CDS	yrhD	uncharacterized protein YrhD
gene-b0502	151	195	gene-b0502	7.42966	0.649178	0.508155	1	1446	0	gene-b0502		CDS	ylbG	putative DNA-binding transcriptional regulator YlbG
gene-b1221	1806	965	gene-b1221	10.3733	-0.623944	0.508265	1	1447	0	gene-b1221		CDS	narL	DNA-binding transcriptional dual regulator NarL
gene-b2765	570	725	gene-b2765	9.33512	0.627272	0.508371	1	1448	0	gene-b2765		CDS	queD	6-carboxy-5,6,7,8-tetrahydropterin synthase
gene-b0967	2466	3123	gene-b0967	11.4451	0.621012	0.508478	1	1449	0	gene-b0967		CDS	rlmI	23S rRNA m(5)C1962 methyltransferase
gene-b1551	6	11	gene-b1551	3.02899	1.15472	0.508533	1	1450	0	gene-b1551		CDS	ynfN	protein YnfN
gene-b1313	42	20	gene-b1313	4.86392	-0.790137	0.508969	1	1451	0	gene-b1313		CDS	ycjQ	D-guloside 3-dehydrogenase
gene-b2528	6737	8518	gene-b2528	12.8939	0.618661	0.509282	1	1452	0	gene-b2528		CDS	iscA	iron-sulfur cluster insertion protein IscA
gene-b1489	224	287	gene-b1489	7.99293	0.637805	0.509417	1	1453	0	gene-b1489		CDS	dosP	oxygen-sensing c-di-GMP phosphodiesterase DosP
gene-b0350	5602	3004	gene-b0350	12.009	-0.618805	0.509927	1	1454	0	gene-b0350		CDS	mhpD	2-hydroxypentadienoate hydratase
gene-b1790	198	254	gene-b1790	7.81582	0.639581	0.509959	1	1455	0	gene-b1790		CDS	nimR	DNA-binding transcriptional repressor NimR
gene-b2245	303	160	gene-b2245	7.78935	-0.640993	0.510007	1	1456	0	gene-b2245		CDS	yfaU	2-keto-3-deoxy-L-rhamnonate aldolase
gene-b3212	5291	2838	gene-b3212	11.9268	-0.618413	0.510244	1	1457	0	gene-b3212		CDS	gltB	glutamate synthase subunit GltB
gene-b2042	6875	3690	gene-b2042	12.3051	-0.617486	0.510663	1	1458	0	gene-b2042		CDS	galF	UTP:glucose-1-phosphate uridylyltransferase, low activity
gene-b3425	925	1171	gene-b3425	10.0302	0.620468	0.510923	1	1459	0	gene-b3425		CDS	glpE	thiosulfate sulfurtransferase GlpE
gene-b0464	157	202	gene-b0464	7.48321	0.643843	0.510969	1	1460	0	gene-b0464		CDS	acrR	DNA-binding transcriptional repressor AcrR
gene-b0838	2536	1360	gene-b0838	10.8657	-0.618695	0.511047	1	1461	0	gene-b0838		CDS	gstB	glutathione S-transferase GstB
gene-b3498	19492	10473	gene-b3498	13.8093	-0.615955	0.511248	1	1462	0	gene-b3498		CDS	prlC	oligopeptidase A
gene-b1777	4455	5622	gene-b1777	12.2958	0.615911	0.511388	1	1463	0	gene-b1777		CDS	yeaC	DUF1315 domain-containing protein YeaC
gene-b0960	686	869	gene-b0960	9.59943	0.6214	0.511441	1	1464	0	gene-b0960		CDS	yccS	putative transporter YccS
gene-b4558	3769	4756	gene-b4558	12.0545	0.61582	0.511576	1	1465	0	gene-b4558		CDS	yifL	putative lipoprotein YifL
gene-b2327	1596	2015	gene-b2327	10.8152	0.616572	0.512177	1	1466	0	gene-b2327		CDS	yfcA	putative transporter YfcA
gene-b2787	490	261	gene-b2787	8.48907	-0.628479	0.512351	1	1467	0	gene-b2787		CDS	gudD	D-glucarate dehydratase
gene-b1308	4314	2319	gene-b1308	11.6338	-0.615271	0.512589	1	1468	0	gene-b1308		CDS	pspE	thiosulfate sulfurtransferase PspE
gene-b3486	1259	675	gene-b3486	9.8552	-0.619066	0.512725	1	1469	0	gene-b3486		CDS	rbbA	ribosome-associated ATPase
gene-b1288	20562	25889	gene-b1288	14.5007	0.612611	0.513095	1	1470	0	gene-b1288		CDS	fabI	enoyl-[acyl-carrier-protein] reductase
gene-b0568	466	590	gene-b0568	9.04117	0.620638	0.514049	1	1471	0	gene-b0568		CDS	nfrA	exopolysaccharide secretion system outer membrane protein NfrA
gene-b0034	298	158	gene-b0034	7.76827	-0.635135	0.514124	1	1472	0	gene-b0034		CDS	caiF	DNA-binding transcriptional activator CaiF
gene-b1234	910	488	gene-b1234	9.38702	-0.618733	0.514411	1	1473	0	gene-b1234		CDS	rssA	putative patatin-like phospholipase RssA
gene-b1086	943	506	gene-b1086	9.43885	-0.617868	0.514813	1	1474	0	gene-b1086		CDS	rluC	23S rRNA pseudouridine(955/2504/2580) synthase
gene-b3393	64	32	gene-b3393	5.50679	-0.719747	0.515522	1	1475	0	gene-b3393		CDS	hofO	DNA utilization protein HofO
gene-b3363	3119	3919	gene-b3363	11.7784	0.609655	0.515955	1	1476	0	gene-b3363		CDS	ppiA	peptidyl-prolyl cis-trans isomerase A
gene-b4206	4114	5167	gene-b4206	12.1775	0.609038	0.516138	1	1477	0	gene-b4206		CDS	ytfB	cell division protein YtfB
gene-b4263	1058	569	gene-b4263	9.6065	-0.614586	0.516485	1	1478	0	gene-b4263		CDS	yjgR	DUF853 domain-containing protein YjgR
gene-b3922	1622	874	gene-b3922	10.2243	-0.611816	0.516795	1	1479	0	gene-b3922		CDS	yiiS	DUF406 domain-containing protein YiiS
gene-b3886	3683	1988	gene-b3886	11.4087	-0.609311	0.516848	1	1480	0	gene-b3886		CDS	yihY	PF03631 family membrane protein YihY
gene-b0316	154	197	gene-b0316	7.45121	0.635518	0.516893	1	1481	0	gene-b0316		CDS	yahB	putative LysR-type DNA-binding transcriptional regulator YahB
gene-b0465	1536	1930	gene-b0465	10.7565	0.609675	0.516958	1	1482	0	gene-b0465		CDS	mscK	potassium dependent, small conductance mechanosensitive channel
gene-b0520	62	31	gene-b0520	5.46099	-0.719747	0.517604	1	1483	0	gene-b0520		CDS	ylbF	DUF2877 domain-containing protein YlbF
gene-b3094	3342	4191	gene-b3094	11.8766	0.606835	0.51782	1	1484	0	gene-b3094		CDS	exuR	DNA-binding transcriptional repressor ExuR
gene-b3397	2481	3110	gene-b3397	11.4465	0.606245	0.518544	1	1485	0	gene-b3397		CDS	nudE	ADP-sugar diphosphatase NudE
gene-b4787	322	407	gene-b4787	8.5067	0.618221	0.518579	1	1486	0	gene-b4787		CDS	yqiM	protein YqiM
gene-b1681	2204	1191	gene-b1681	10.6687	-0.607698	0.518825	1	1487	0	gene-b1681		CDS	sufD	Fe-S cluster scaffold complex subunit SufD
gene-b0878	743	400	gene-b0878	9.09733	-0.61311	0.519394	1	1488	0	gene-b0878		CDS	macA	ABC-type tripartite efflux pump membrane fusion protein
gene-b4075	169	89	gene-b4075	6.9451	-0.644893	0.519522	1	1489	0	gene-b4075		CDS	nrfF	putative formate-dependent nitrite reductase complex subunit NrfF
gene-b1412	204	259	gene-b1412	7.85141	0.624636	0.519568	1	1490	0	gene-b1412		CDS	azoR	FMN dependent NADH:quinone oxidoreductase
gene-b3371	180	95	gene-b3371	7.03765	-0.641745	0.519924	1	1491	0	gene-b3371		CDS	frlB	fructoselysine 6-phosphate deglycase
gene-b4402	84	43	gene-b4402	5.91609	-0.6858	0.52014	1	1492	0	gene-b4402		CDS	yjjY	uncharacterized protein YjjY
gene-b0849	485	610	gene-b0849	9.09405	0.611077	0.520302	1	1493	0	gene-b0849		CDS	grxA	reduced glutaredoxin 1
gene-b1682	1498	810	gene-b1682	10.1121	-0.606791	0.520468	1	1494	0	gene-b1682		CDS	sufC	Fe-S cluster scaffold complex subunit SufC
gene-b3536	5235	2839	gene-b3536	11.9194	-0.602554	0.521094	1	1495	0	gene-b3536		CDS	bcsE	c-di-GMP-binding protein BcsE
gene-b2998	34	16	gene-b2998	4.55053	-0.80721	0.521167	1	1496	0	gene-b2998		CDS	yghW	DUF2623 domain-containing protein YghW
gene-b3514	769	415	gene-b3514	9.1487	-0.60962	0.521547	1	1497	0	gene-b3514		CDS	mdtF	multidrug efflux pump RND permease MdtF
gene-b1927	1798	974	gene-b1927	10.3768	-0.604147	0.521746	1	1498	0	gene-b1927		CDS	amyA	alpha-amylase
gene-b3667	308	388	gene-b3667	8.44014	0.613379	0.522296	1	1499	0	gene-b3667		CDS	uhpC	inner membrane protein sensing glucose-6-phosphate
gene-b4799	669	361	gene-b4799	8.94765	-0.609755	0.522374	1	1500	0	gene-b4799		CDS	ysgD	protein YsgD
gene-b1922	3761	4693	gene-b1922	12.0434	0.599647	0.522658	1	1501	0	gene-b1922		CDS	fliA	RNA polymerase sigma factor FliA
gene-b3501	78	101	gene-b3501	6.4786	0.653062	0.523023	1	1502	0	gene-b3501		CDS	arsR	DNA-binding transcriptional repressor ArsR
gene-b3502	277	349	gene-b3502	8.28721	0.613594	0.523234	1	1503	0	gene-b3502		CDS	arsB	arsenite/antimonite:H(+) antiporter
gene-b2235	21199	26419	gene-b2235	14.5373	0.597832	0.523235	1	1504	0	gene-b2235		CDS	nrdB	ribonucleoside-diphosphate reductase 1 subunit beta
gene-b0925	4287	2331	gene-b0925	11.633	-0.598767	0.523902	1	1505	0	gene-b0925		CDS	ldtD	L,D-transpeptidase LdtD
gene-b4318	327	411	gene-b4318	8.52487	0.6101	0.523969	1	1506	0	gene-b4318		CDS	fimF	type 1 fimbriae minor subunit FimF
gene-b0942	30	41	gene-b0942	5.13902	0.730914	0.524563	1	1507	0	gene-b0942		CDS	ycbU	putative fimbrial protein YcbU
gene-b0932	24251	13213	gene-b0932	14.1345	-0.595834	0.52501	1	1508	0	gene-b0932		CDS	pepN	aminopeptidase N
gene-b2263	3418	1861	gene-b2263	11.3072	-0.596822	0.525526	1	1509	0	gene-b2263		CDS	menH	2-succinyl-6-hydroxy-2,4-cyclohexadiene-1-carboxylate synthase
gene-b3382	219	276	gene-b3382	7.94845	0.61399	0.525798	1	1510	0	gene-b3382		CDS	yhfY	PRD domain-containing protein YhfY
gene-b1864	10457	12992	gene-b1864	13.5156	0.593407	0.526443	1	1511	0	gene-b1864		CDS	yebC	putative transcriptional regulator YebC
gene-b3962	20196	25088	gene-b3962	14.465	0.593181	0.526457	1	1512	0	gene-b3962		CDS	sthA	soluble pyridine nucleotide transhydrogenase
gene-b2745	4654	5784	gene-b2745	12.3478	0.593849	0.526504	1	1513	0	gene-b2745		CDS	truD	tRNA pseudouridine(13) synthase
gene-b0174	5202	2838	gene-b0174	11.9145	-0.593939	0.527039	1	1514	0	gene-b0174		CDS	ispU	ditrans,polycis-undecaprenyl-diphosphate synthase [(2E,6E)-farnesyl-diphosphate specific]
gene-b2370	1179	1467	gene-b2370	10.3678	0.595558	0.527268	1	1515	0	gene-b2370		CDS	evgS	sensor histidine kinase EvgS
gene-b1460	65	33	gene-b1460	5.54018	-0.697721	0.52751	1	1516	0	gene-b1460		CDS	ydcC	H repeat-associated putative transposase YdcC
gene-b1870	795	990	gene-b1870	9.79984	0.596726	0.527712	1	1517	0	gene-b1870		CDS	cmoA	carboxy-S-adenosyl-L-methionine synthase
gene-b4244	2343	1278	gene-b4244	10.7637	-0.594216	0.527962	1	1518	0	gene-b4244		CDS	pyrI	aspartate carbamoyltransferase, PyrI subunit
gene-b1431	480	599	gene-b1431	9.07345	0.599774	0.528117	1	1519	0	gene-b1431		CDS	ydcL	DUF3313 domain-containing lipoprotein YdcL
gene-b2718	537	291	gene-b2718	8.63362	-0.60365	0.528246	1	1520	0	gene-b2718		CDS	hycH	formate hydrogenlyase assembly protein
gene-b3560	9461	11733	gene-b3560	13.3698	0.59076	0.528308	1	1521	0	gene-b3560		CDS	glyQ	glycine--tRNA ligase subunit alpha
gene-b0046	339	183	gene-b0046	7.96722	-0.609189	0.529538	1	1522	0	gene-b0046		CDS	kefF	regulator of KefC-mediated potassium transport and quinone oxidoreductase
gene-b4601	17	7	gene-b4601	3.4542	-0.999855	0.529913	1	1523	0	gene-b4601		CDS	ydgU	uncharacterized protein YdgU
gene-b1566	63	32	gene-b1566	5.49543	-0.697027	0.529916	1	1524	0	gene-b1566		CDS	flxA	PF14282 family protein FlxA
gene-b2735	634	788	gene-b2735	9.47199	0.593965	0.530591	1	1525	0	gene-b2735		CDS	ygbI	DNA-binding transcriptional repressor YgbI
gene-b4390	2311	2862	gene-b4390	11.3353	0.588759	0.530703	1	1526	0	gene-b4390		CDS	nadR	DNA-binding transcriptional repressor/NMN adenylyltransferase NadR
gene-b3133	167	89	gene-b3133	6.93651	-0.627718	0.531005	1	1527	0	gene-b3133		CDS	agaV	N-acetyl-D-galactosamine specific PTS enzyme IIB component
gene-b3469	5362	2937	gene-b3469	11.9611	-0.588175	0.531007	1	1528	0	gene-b3469		CDS	zntA	Zn(2(+))/Cd(2(+))/Pb(2(+)) exporting P-type ATPase
gene-b0963	6133	3361	gene-b0963	12.1553	-0.58745	0.5314	1	1529	0	gene-b0963		CDS	mgsA	methylglyoxal synthase
gene-b0939	11	17	gene-b0939	3.78024	0.908284	0.531728	1	1530	0	gene-b0939		CDS	elfD	putative fimbrial chaperone ElfD
gene-b1237	23156	28601	gene-b1237	14.6582	0.584932	0.532165	1	1531	0	gene-b1237		CDS	hns	DNA-binding transcriptional dual regulator H-NS
gene-b1348	15	22	gene-b1348	4.18996	0.832794	0.532306	1	1532	0	gene-b1348		CDS	ralR	endodeoxyribonuclease toxin RalR
gene-b4059	5333	2925	gene-b4059	11.9543	-0.586258	0.532344	1	1533	0	gene-b4059		CDS	ssb	ssDNA-binding protein
gene-b2283	90381	49638	gene-b2283	16.0382	-0.584322	0.532857	1	1534	0	gene-b2283		CDS	nuoG	NADH:quinone oxidoreductase subunit G
gene-b0320	143	76	gene-b0320	6.71069	-0.631691	0.532869	1	1535	0	gene-b0320		CDS	yahF	putative acyl-CoA synthetase YahF
gene-b0712	3477	1908	gene-b0712	11.3375	-0.585529	0.533323	1	1536	0	gene-b0712		CDS	pxpC	5-oxoprolinase component C
gene-b0841	839	1038	gene-b0841	9.87285	0.587316	0.534027	1	1537	0	gene-b0841		CDS	ybjG	undecaprenyl pyrophosphate phosphatase
gene-b4167	2044	1122	gene-b4167	10.5713	-0.58507	0.534591	1	1538	0	gene-b4167		CDS	nnr	NAD(P)HX epimerase/NAD(P)HX dehydratase
gene-b2288	26970	14840	gene-b2288	14.2949	-0.581612	0.534871	1	1539	0	gene-b2288		CDS	nuoA	NADH:quinone oxidoreductase subunit A
gene-b3904	62	80	gene-b3904	6.14486	0.647984	0.535281	1	1540	0	gene-b3904		CDS	rhaB	rhamnulokinase
gene-b3416	110201	60671	gene-b3416	16.326	-0.580806	0.535302	1	1541	0	gene-b3416		CDS	malQ	4-alpha-glucanotransferase
gene-b3066	5254	6472	gene-b3066	12.5164	0.581048	0.535326	1	1542	0	gene-b3066		CDS	dnaG	DNA primase
gene-b1844	762	417	gene-b1844	9.14557	-0.589491	0.53538	1	1543	0	gene-b1844		CDS	exoX	exonuclease X
gene-b0633	3844	4735	gene-b0633	12.0656	0.581009	0.535568	1	1544	0	gene-b0633		CDS	rlpA	rare lipoprotein RlpA
gene-b2466	355	193	gene-b2466	8.03886	-0.598966	0.535841	1	1545	0	gene-b2466		CDS	ypfG	DUF1176 domain-containing protein YpfG
gene-b4182	58	75	gene-b4182	6.05019	0.65109	0.536161	1	1546	0	gene-b4182		CDS	yjfJ	PspA family protein YjfJ
gene-b0489	1123	1385	gene-b0489	10.2912	0.582781	0.536264	1	1547	0	gene-b0489		CDS	qmcA	PHB domain-containing protein QmcA
gene-b0700	625	342	gene-b0700	8.85958	-0.589607	0.536635	1	1548	0	gene-b0700		CDS	rhsC	rhs element protein RhsC
gene-b2597	69030	38058	gene-b2597	15.6522	-0.578771	0.53675	1	1549	0	gene-b2597		CDS	raiA	ribosome-associated inhibitor A
gene-b2175	8346	4601	gene-b2175	12.6041	-0.578885	0.537166	1	1550	0	gene-b2175		CDS	mepS	peptidoglycan endopeptidase/peptidoglycan L,D-carboxypeptidase
gene-b2190	321	398	gene-b2190	8.48832	0.590448	0.537655	1	1551	0	gene-b2190		CDS	yejO	adhesin-like autotransporter YejO
gene-b3522	1331	732	gene-b3522	9.95379	-0.582342	0.537713	1	1552	0	gene-b3522		CDS	yhjD	putative transporter YhjD
gene-b0946	830	1023	gene-b0946	9.85457	0.581876	0.537853	1	1553	0	gene-b0946		CDS	zapC	cell division protein ZapC
gene-b2744	3315	4074	gene-b2744	11.8503	0.57769	0.538015	1	1554	0	gene-b2744		CDS	umpG	broad specificity 5'(3')-nucleotidase and polyphosphatase
gene-b0431	56883	69832	gene-b0431	15.9504	0.576143	0.538224	1	1555	0	gene-b0431		CDS	cyoB	cytochrome bo3 subunit 1
gene-b3234	4213	2325	gene-b3234	11.6186	-0.577365	0.538781	1	1556	0	gene-b3234		CDS	degQ	periplasmic serine endoprotease
gene-b3803	15931	8801	gene-b3803	13.5383	-0.575845	0.539026	1	1557	0	gene-b3803		CDS	hemX	PF04375 family protein HemX
gene-b1760	95	50	gene-b1760	6.11365	-0.645747	0.539114	1	1558	0	gene-b1760		CDS	ynjH	DUF1496 domain-containing protein YnjH
gene-b1707	293	363	gene-b1707	8.35609	0.589322	0.539322	1	1559	0	gene-b1707		CDS	rflP	anti-FlhDC factor RflP
gene-b2107	647	797	gene-b2107	9.49482	0.581067	0.539452	1	1560	0	gene-b2107		CDS	rcnB	periplasmic protein involved in nickel/cobalt export
gene-b1372	20	28	gene-b1372	4.57144	0.765679	0.53958	1	1561	0	gene-b1372		CDS	stfR	putative prophage side tail fiber protein StfR
gene-b2565	1759	2160	gene-b2565	10.9355	0.576528	0.539646	1	1562	0	gene-b2565		CDS	recO	recombination mediator protein RecO
gene-b1804	825	1015	gene-b1804	9.84455	0.579266	0.539696	1	1563	0	gene-b1804		CDS	rnd	RNase D
gene-b4364	265	144	gene-b4364	7.61668	-0.599671	0.539709	1	1564	0	gene-b4364		CDS	yjjP	putative succinate exporter YjjP
gene-b1960	392	484	gene-b1960	8.77358	0.584406	0.540158	1	1565	0	gene-b1960		CDS	vsr	DNA mismatch endonuclease Vsr
gene-b4316	797	980	gene-b4316	9.79433	0.578455	0.540392	1	1566	0	gene-b4316		CDS	fimC	type 1 fimbriae periplasmic chaperone
gene-b4168	1605	886	gene-b4168	10.2266	-0.576942	0.540877	1	1567	0	gene-b4168		CDS	tsaE	N(6)-L-threonylcarbamoyladenine synthase, TsaE subunit
gene-b3696	171	213	gene-b3696	7.58308	0.59711	0.541102	1	1568	0	gene-b3696		CDS	yidX	putative lipoprotein YidX
gene-b3880	205	111	gene-b3880	7.24374	-0.604812	0.541204	1	1569	0	gene-b3880		CDS	yihS	sulfoquinovose isomerase
gene-b0795	4320	2390	gene-b0795	11.6566	-0.573768	0.541272	1	1570	0	gene-b0795		CDS	ybhG	HlyD_D23 family protein YbhG
gene-b3005	3347	4100	gene-b3005	11.8618	0.573008	0.541288	1	1571	0	gene-b3005		CDS	exbD	Ton complex subunit ExbD
gene-b1714	7939	9720	gene-b1714	13.1075	0.572252	0.541288	1	1572	0	gene-b1714		CDS	pheS	phenylalanine--tRNA ligase subunit alpha
gene-b1282	605	744	gene-b1282	9.39677	0.57862	0.541484	1	1573	0	gene-b1282		CDS	yciH	putative translation factor
gene-b1796	16	23	gene-b1796	4.26858	0.803815	0.54151	1	1574	0	gene-b1796		CDS	yoaG	DUF1869 domain-containing protein YoaG
gene-b0918	3656	4477	gene-b0918	11.989	0.572519	0.541554	1	1575	0	gene-b0918		CDS	kdsB	3-deoxy-manno-octulosonate cytidylyltransferase
gene-b0212	1372	758	gene-b0212	10.0009	-0.575758	0.542195	1	1576	0	gene-b0212		CDS	gloB	hydroxyacylglutathione hydrolase GloB
gene-b3868	2732	1512	gene-b3868	10.9958	-0.573247	0.542265	1	1577	0	gene-b3868		CDS	glnG	DNA-binding transcriptional dual regulator NtrC
gene-b3339	316480	386690	gene-b3339	18.4231	0.569316	0.542975	1	1578	0	gene-b3339		CDS	tufA	translation elongation factor Tu 1
gene-b3766	65	83	gene-b3766	6.2055	0.632924	0.543318	1	1579	0	gene-b3766		CDS	ilvL	ilvXGMEDA operon leader peptide
gene-b2451	109	58	gene-b2451	6.31988	-0.629951	0.543431	1	1580	0	gene-b2451		CDS	eutA	ethanolamine ammonia-lyase reactivase EutA
gene-b0037	496	273	gene-b0037	8.53027	-0.581187	0.544351	1	1581	0	gene-b0037		CDS	caiC	carnitine--CoA ligase
gene-b2426	12504	6944	gene-b2426	13.1926	-0.568298	0.544409	1	1582	0	gene-b2426		CDS	ucpA	oxidoreductase UcpA
gene-b2079	1034	1265	gene-b2079	10.1663	0.571154	0.544633	1	1583	0	gene-b2079		CDS	baeR	DNA-binding transcriptional activator BaeR
gene-b4734	24	11	gene-b4734	4.02899	-0.845278	0.544757	1	1584	0	gene-b4734		CDS	yldA	protein YldA
gene-b4423	43	56	gene-b4423	5.6236	0.661343	0.544801	1	1585	0	gene-b4423		CDS	ldrC	small toxic polypeptide LdrC
gene-b0813	179	97	gene-b0813	7.04866	-0.60365	0.545112	1	1586	0	gene-b0813		CDS	rhtA	L-threonine/L-homoserine exporter
gene-b1775	98	52	gene-b1775	6.16437	-0.634017	0.545187	1	1587	0	gene-b1775		CDS	ydjK	putative transporter YdjK
gene-b0739	1863	2275	gene-b0739	11.0143	0.568492	0.545192	1	1588	0	gene-b0739		CDS	tolA	Tol-Pal system protein TolA
gene-b4328	2568	3133	gene-b4328	11.4767	0.567152	0.545684	1	1589	0	gene-b4328		CDS	iadA	isoaspartyl dipeptidase
gene-b4331	186	230	gene-b4331	7.69912	0.586584	0.546997	1	1590	0	gene-b4331		CDS	kptA	RNA 2'-phosphotransferase
gene-b1068	2348	1306	gene-b1068	10.7809	-0.566025	0.547616	1	1591	0	gene-b1068		CDS	yceM	putative oxidoreductase YceM
gene-b4546	531	649	gene-b4546	9.20412	0.569759	0.548387	1	1592	0	gene-b4546		CDS	ypeB	PF12843 family protein YpeB
gene-b2881	485	268	gene-b2881	8.50076	-0.575499	0.548492	1	1593	0	gene-b2881		CDS	xdhD	fused putative xanthine/hypoxanthine oxidase: molybdopterin-binding subunit and Fe-S binding subunit
gene-b3383	634	774	gene-b3383	9.45906	0.568103	0.548628	1	1594	0	gene-b3383		CDS	yhfZ	putative DNA-binding transcriptional regulator YhfZ
gene-b1381	1267	1543	gene-b1381	10.4562	0.564574	0.548723	1	1595	0	gene-b1381		CDS	ydbH	putative phospholipid transport factor YdbH
gene-b0752	374	458	gene-b0752	8.69984	0.572562	0.548793	1	1596	0	gene-b0752		CDS	zitB	Zn(2(+))/Cd(2(+))/Ni(2(+))/Cu(2(+)) exporter
gene-b3437	859	1047	gene-b3437	9.89607	0.565784	0.54901	1	1597	0	gene-b3437		CDS	gntK	D-gluconate kinase, thermostable
gene-b1830	9797	11896	gene-b1830	13.405	0.560317	0.549631	1	1598	0	gene-b1830		CDS	prc	tail-specific protease
gene-b1012	26	35	gene-b1012	4.92166	0.709096	0.549914	1	1599	0	gene-b1012		CDS	rutA	pyrimidine monooxygenase RutA
gene-b1889	452	250	gene-b1889	8.39978	-0.574142	0.550114	1	1600	0	gene-b1889		CDS	motB	motility protein B
gene-b0598	6165	3443	gene-b0598	12.1765	-0.560182	0.550522	1	1601	0	gene-b0598		CDS	cstA	pyruvate transporter CstA
gene-b1813	373	456	gene-b1813	8.69476	0.570111	0.550534	1	1602	0	gene-b1813		CDS	nudL	putative NUDIX hydrolase with low 3-phosphohydroxypyruvate phosphatase activity
gene-b1738	475	263	gene-b1738	8.47215	-0.572612	0.550691	1	1603	0	gene-b1738		CDS	chbB	N,N'-diacetylchitobiose-specific PTS enzyme IIB component
gene-b3932	6994	3907	gene-b3932	12.3587	-0.559804	0.550701	1	1604	0	gene-b3932		CDS	hslV	peptidase component of the HslVU protease
gene-b0492	3831	2139	gene-b0492	11.4899	-0.560532	0.550731	1	1605	0	gene-b0492		CDS	cnoX	chaperedoxin
gene-b2916	1612	1958	gene-b2916	10.8017	0.560782	0.550888	1	1606	0	gene-b2916		CDS	argP	DNA-binding transcriptional dual regulator ArgP
gene-b1207	15837	19200	gene-b1207	14.0967	0.55806	0.551111	1	1607	0	gene-b1207		CDS	prs	ribose-phosphate diphosphokinase
gene-b4790	728	886	gene-b4790	9.65627	0.563621	0.55117	1	1608	0	gene-b4790		CDS	yhiY	protein YhiY
gene-b1350	87	109	gene-b1350	6.61236	0.605493	0.551305	1	1609	0	gene-b1350		CDS	recE	exonuclease VIII, ds DNA exonuclease, 5' --> 3' specific
gene-b2236	5444	6596	gene-b2236	12.5557	0.557177	0.552107	1	1610	0	gene-b2236		CDS	yfaE	ferredoxin-like diferric-tyrosyl radical cofactor maintenance protein YfaE
gene-b2400	10386	12580	gene-b2400	13.4874	0.556744	0.552146	1	1611	0	gene-b2400		CDS	gltX	glutamate--tRNA ligase
gene-b4777	78	98	gene-b4777	6.45685	0.60956	0.552161	1	1612	0	gene-b4777		CDS	mdtU	protein MdtU
gene-b2462	31	15	gene-b2462	4.43734	-0.767053	0.552344	1	1613	0	gene-b2462		CDS	eutS	putative ethanolamine catabolic microcompartment shell protein EutS
gene-b2790	4895	2739	gene-b2790	11.8451	-0.557407	0.552682	1	1614	0	gene-b2790		CDS	yqcA	putative flavodoxin YqcA
gene-b3087	6954	3893	gene-b3087	12.3519	-0.556708	0.552899	1	1615	0	gene-b3087		CDS	ygjR	putative oxidoreductase YgjR
gene-b0237	32223	18049	gene-b0237	14.5645	-0.555919	0.55294	1	1616	0	gene-b0237		CDS	pepD	peptidase D
gene-b2866	722	402	gene-b2866	9.08025	-0.564551	0.553047	1	1617	0	gene-b2866		CDS	xdhA	putative xanthine dehydrogenase molybdenum-binding subunit XdhA
gene-b2433	861	480	gene-b2433	9.33517	-0.562726	0.55331	1	1618	0	gene-b2433		CDS	yfeZ	putative inner membrane protein
gene-b1118	2429	2941	gene-b1118	11.3909	0.556197	0.5535	1	1619	0	gene-b1118		CDS	lolE	lipoprotein release complex - inner membrane subunit
gene-b2437	140	76	gene-b2437	6.6954	-0.601103	0.553556	1	1620	0	gene-b2437		CDS	eutR	putative DNA-binding transcriptional regulator EutR
gene-b0438	23733	13302	gene-b0438	14.1238	-0.554999	0.553645	1	1621	0	gene-b0438		CDS	clpX	ATP-dependent Clp protease ATP-binding subunit ClpX
gene-b1413	4835	5848	gene-b1413	12.3833	0.55468	0.553951	1	1622	0	gene-b1413		CDS	hrpA	ATP-dependent 3'->5' RNA helicase HrpA
gene-b2499	1100	1333	gene-b2499	10.2487	0.557426	0.554143	1	1623	0	gene-b2499		CDS	purM	phosphoribosylformylglycinamide cyclo-ligase
gene-b4211	402	223	gene-b4211	8.23277	-0.569899	0.554294	1	1624	0	gene-b4211		CDS	qorB	NAD(P)H:quinone oxidoreductase
gene-b2736	229	126	gene-b2736	7.41504	-0.581671	0.554549	1	1625	0	gene-b2736		CDS	ygbJ	putative L-threonate dehydrogenase
gene-b1253	219	268	gene-b1253	7.92723	0.571555	0.555097	1	1626	0	gene-b1253		CDS	yciA	acyl-CoA thioesterase YciA
gene-b2498	3521	4254	gene-b2498	11.925	0.553087	0.555319	1	1627	0	gene-b2498		CDS	upp	uracil phosphoribosyltransferase
gene-b0962	1808	2186	gene-b0962	10.9639	0.554151	0.555384	1	1628	0	gene-b0962		CDS	helD	DNA helicase IV
gene-b4579	27	36	gene-b4579	4.9692	0.69529	0.555474	1	1630	0	gene-b4579		CDS	yaiX	putative acyltransferase, N-terminal fragment
gene-b1561	27	36	gene-b1561	4.9692	0.69529	0.555474	1	1630	0	gene-b1561		CDS	rem	protein Rem
gene-b2071	27	36	gene-b2071	4.9692	0.69529	0.555474	1	1630	0	gene-b2071		CDS	yegJ	DUF2314 domain-containing protein YegJ
gene-b4381	37274	20931	gene-b4381	14.7764	-0.552276	0.555512	1	1632	0	gene-b4381		CDS	deoC	deoxyribose-phosphate aldolase
gene-b2912	2058	2487	gene-b2912	11.1504	0.553416	0.555702	1	1633	0	gene-b2912		CDS	fau	putative 5-formyltetrahydrofolate cyclo-ligase
gene-b0966	2286	2762	gene-b0966	11.3018	0.553141	0.55575	1	1634	0	gene-b0966		CDS	hspQ	heat shock protein HspQ
gene-b4068	234	129	gene-b4068	7.44759	-0.578885	0.556038	1	1635	0	gene-b4068		CDS	yjcH	DUF485 domain-containing inner membrane protein YjcH
gene-b3404	3698	2076	gene-b3404	11.4429	-0.552686	0.556337	1	1636	0	gene-b3404		CDS	envZ	sensor histidine kinase EnvZ
gene-b3086	95	118	gene-b3086	6.73304	0.59304	0.557156	1	1637	0	gene-b3086		CDS	ygjQ	DUF218 domain-containing protein YgjQ
gene-b2261	7508	4221	gene-b2261	12.4656	-0.550591	0.5572	1	1638	0	gene-b2261		CDS	menC	o-succinylbenzoate synthase
gene-b2254	271	150	gene-b2254	7.66228	-0.573078	0.557446	1	1639	0	gene-b2254		CDS	arnC	undecaprenyl-phosphate 4-deoxy-4-formamido-L-arabinose transferase
gene-b3673	2318	1302	gene-b3673	10.7694	-0.551898	0.557633	1	1640	0	gene-b3673		CDS	emrD	multidrug efflux pump EmrD
gene-b3290	3379	4073	gene-b3290	11.8639	0.549748	0.557734	1	1641	0	gene-b3290		CDS	trkA	NAD-binding component of Trk potassium transporters
gene-b2830	4491	5412	gene-b2830	12.2742	0.549378	0.557774	1	1642	0	gene-b2830		CDS	rppH	RNA pyrophosphohydrolase
gene-b3901	18	25	gene-b3901	4.41369	0.754184	0.557858	1	1643	0	gene-b3901		CDS	rhaM	L-rhamnose mutarotase
gene-b1616	54	28	gene-b1616	5.28792	-0.66728	0.55808	1	1644	0	gene-b1616		CDS	uidB	glucuronide:H(+) symporter
gene-b1010	9	14	gene-b1010	3.49543	0.917683	0.558423	1	1645	0	gene-b1010		CDS	rutC	3-aminoacrylate deaminase
gene-b3737	17668	21262	gene-b3737	14.2492	0.547391	0.558684	1	1646	0	gene-b3737		CDS	atpE	ATP synthase Fo complex subunit c
gene-b2922	6392	3599	gene-b2922	12.2345	-0.548419	0.558856	1	1647	0	gene-b2922		CDS	yggE	DUF541 domain-containing protein YggE
gene-b1164	96	119	gene-b1164	6.74668	0.590108	0.558868	1	1648	0	gene-b1164		CDS	ycgZ	putative two-component system connector protein YcgZ
gene-b3615	157	86	gene-b3615	6.86724	-0.588103	0.558897	1	1649	0	gene-b3615		CDS	waaH	UDP-glucuronate:LPS(HepIII) glycosyltransferase
gene-b2285	27972	15761	gene-b2285	14.3647	-0.547372	0.559051	1	1650	0	gene-b2285		CDS	nuoE	NADH:quinone oxidoreductase subunit E
gene-b4324	1398	1685	gene-b4324	10.5906	0.549637	0.559091	1	1651	0	gene-b4324		CDS	uxuR	DNA-binding transcriptional repressor UxuR
gene-b1183	52	66	gene-b1183	5.87921	0.624207	0.559189	1	1652	0	gene-b1183		CDS	umuD	DNA polymerase V protein UmuD
gene-b2467	1053	591	gene-b2467	9.63045	-0.553023	0.55919	1	1653	0	gene-b2467		CDS	nudK	GDP-mannose hydrolase
gene-b3528	67901	38269	gene-b3528	15.6443	-0.547004	0.559218	1	1654	0	gene-b3528		CDS	dctA	C4 dicarboxylate/orotate:H(+) symporter
gene-b4057	2348	1321	gene-b4057	10.7891	-0.549549	0.559278	1	1655	0	gene-b4057		CDS	yjbR	PF04237 family protein YjbR
gene-b3848	5078	2860	gene-b3848	11.9027	-0.547993	0.559344	1	1656	0	gene-b3848		CDS	yigZ	IMPACT family member YigZ
gene-b0463	9117	10965	gene-b0463	13.2943	0.546527	0.559463	1	1657	0	gene-b0463		CDS	acrA	multidrug efflux pump membrane fusion lipoprotein AcrA
gene-b1833	734	886	gene-b1833	9.66219	0.551779	0.559525	1	1658	0	gene-b1833		CDS	letA	intermembrane transport protein LetA
gene-b3808	67	84	gene-b3808	6.236	0.606481	0.559903	1	1659	0	gene-b3808		CDS	yzcX	protein YzcX
gene-b2553	1249	1503	gene-b2553	10.4269	0.547324	0.560999	1	1660	0	gene-b2553		CDS	glnB	nitrogen regulatory protein PII-1
gene-b3732	77816	93419	gene-b3732	16.3864	0.543902	0.561045	1	1661	0	gene-b3732		CDS	atpD	ATP synthase F1 complex subunit beta
gene-b2890	15390	18474	gene-b2890	14.0483	0.543756	0.561309	1	1662	0	gene-b2890		CDS	lysS	lysine--tRNA ligase
gene-b3892	13281	15926	gene-b3892	13.8349	0.542273	0.562402	1	1663	0	gene-b3892		CDS	fdoI	formate dehydrogenase O subunit gamma
gene-b3698	1069	602	gene-b3698	9.65463	-0.548174	0.562564	1	1664	0	gene-b3698		CDS	yidB	DUF937 domain-containing protein YidB
gene-b2929	914	1099	gene-b2929	9.97581	0.546178	0.562706	1	1665	0	gene-b2929		CDS	fumE	fumarase E
gene-b1837	134	164	gene-b1837	7.21862	0.571715	0.563335	1	1666	0	gene-b1837		CDS	yebW	DUF1482 domain-containing protein YebW
gene-b1952	190	231	gene-b1952	7.7176	0.562146	0.56373	1	1667	0	gene-b1952		CDS	dsrB	protein DsrB
gene-b2183	1362	1634	gene-b2183	10.5496	0.542934	0.563935	1	1668	0	gene-b2183		CDS	rsuA	16S rRNA pseudouridine(516) synthase
gene-b4061	160	195	gene-b4061	7.47142	0.565655	0.564113	1	1669	0	gene-b4061		CDS	pdeC	c-di-GMP phosphodiesterase PdeC
gene-b2870	43	22	gene-b2870	4.94964	-0.68658	0.564533	1	1670	0	gene-b2870		CDS	ygeW	putative carbamoyltransferase YgeW
gene-b1498	548	308	gene-b1498	8.6892	-0.550993	0.564553	1	1671	0	gene-b1498		CDS	ydeN	putative sulfatase YdeN
gene-b3357	37000	20960	gene-b3357	14.7721	-0.539634	0.564554	1	1672	0	gene-b3357		CDS	crp	DNA-binding transcriptional dual regulator CRP
gene-b1418	1530	1834	gene-b1418	10.7168	0.541715	0.564563	1	1673	0	gene-b1418		CDS	cybB	superoxide oxidase
gene-b1693	1218	688	gene-b1693	9.84508	-0.543781	0.565174	1	1674	0	gene-b1693		CDS	aroD	3-dehydroquinate dehydratase
gene-b1047	162	197	gene-b1047	7.48775	0.562454	0.566138	1	1675	0	gene-b1047		CDS	opgC	osmoregulated periplasmic glucans (OPG) biosynthesis protein C
gene-b1006	75	93	gene-b1006	6.39078	0.590593	0.566489	1	1676	0	gene-b1006		CDS	rutG	pyrimidine:H(+) symporter
gene-b4329	530	636	gene-b4329	9.18816	0.543287	0.567156	1	1677	0	gene-b4329		CDS	yjiG	Gate family protein YjiG
gene-b3104	18	8	gene-b3104	3.59176	-0.889672	0.567407	1	1678	0	gene-b3104		CDS	yhaI	putative inner membrane protein
gene-b0132	174	211	gene-b0132	7.58882	0.558408	0.567761	1	1679	0	gene-b0132		CDS	rpnC	recombination-promoting nuclease RpnC
gene-b1733	298	167	gene-b1733	7.80823	-0.555212	0.568341	1	1680	0	gene-b1733		CDS	chbG	chitooligosaccharide monodeacetylase ChbG
gene-b0940	76	94	gene-b0940	6.40805	0.586914	0.568543	1	1681	0	gene-b0940		CDS	elfC	putative fimbrial usher protein ElfC
gene-b3085	274	330	gene-b3085	8.23897	0.548543	0.56864	1	1682	0	gene-b3085		CDS	ygjP	putative metal-dependent hydrolase
gene-b2059	45	57	gene-b2059	5.66917	0.62129	0.568701	1	1683	0	gene-b2059		CDS	wcaA	UDP-glucuronate:2-O-Ac-beta-D-Gal-(1->3)-alpha-L-Fuc-(1->4)-2/3-O-Ac-alpha-L-Fuc-(1->3)-beta-D-Glc-PP-Und beta-(1,3)-glucuronosyltransferase
gene-b2576	2749	3279	gene-b2576	11.5587	0.534602	0.568791	1	1684	0	gene-b2576		CDS	srmB	ATP-dependent RNA helicase SrmB
gene-b0917	1362	1626	gene-b0917	10.5461	0.535853	0.569014	1	1685	0	gene-b0917		CDS	ycaR	PF03966 family protein YcaR
gene-b0579	490	587	gene-b0579	9.07372	0.540831	0.569372	1	1686	0	gene-b0579		CDS	ybdF	PF04237 family protein YbdF
gene-b4193	143	79	gene-b4193	6.73862	-0.575838	0.569777	1	1687	0	gene-b4193		CDS	ulaA	L-ascorbate specific PTS enzyme IIC component
gene-b3826	3237	1841	gene-b3826	11.2602	-0.533915	0.569937	1	1688	0	gene-b3826		CDS	yigL	phosphosugar phosphatase YigL
gene-b0036	222	124	gene-b0036	7.3811	-0.559967	0.570019	1	1689	0	gene-b0036		CDS	caiD	crotonobetainyl-CoA hydratase
gene-b2063	2217	2641	gene-b2063	11.2474	0.532728	0.570405	1	1690	0	gene-b2063		CDS	yegH	inner membrane protein YegH
gene-b0025	9253	5271	gene-b0025	12.7766	-0.531592	0.570708	1	1691	0	gene-b0025		CDS	ribF	bifunctional riboflavin kinase/FMN adenylyltransferase
gene-b2381	1215	690	gene-b2381	9.84539	-0.536035	0.570716	1	1692	0	gene-b2381		CDS	pyrR	DNA-binding transcriptional activator PyrR
gene-b2696	17029	9704	gene-b2696	13.6568	-0.53109	0.570849	1	1693	0	gene-b2696		CDS	csrA	carbon storage regulator
gene-b4327	416	498	gene-b4327	8.83702	0.539815	0.571181	1	1694	0	gene-b4327		CDS	hypT	DNA-binding transcriptional dual regulator HypT
gene-b4474	248	139	gene-b4474	7.54336	-0.555003	0.57142	1	1695	0	gene-b4474		CDS	frlC	fructoselysine 3-epimerase
gene-b1576	7	2	gene-b1576	1.91047	-1.5271	0.571607	1	1696	0	gene-b1576		CDS	ydfD	lysis protein
gene-b3608	24282	13859	gene-b3608	14.1699	-0.528811	0.572416	1	1697	0	gene-b3608		CDS	gpsA	glycerol-3-phosphate dehydrogenase
gene-b1694	76	41	gene-b1694	5.80953	-0.610123	0.572434	1	1698	0	gene-b1694		CDS	ydiF	putative acetate-CoA transferase YdiF
gene-b3349	40151	22932	gene-b3349	14.8959	-0.527821	0.573059	1	1699	0	gene-b3349		CDS	slyD	FKBP-type peptidyl-prolyl cis-trans isomerase SlyD
gene-b2472	3885	4613	gene-b2472	12.0544	0.528043	0.573198	1	1700	0	gene-b2472		CDS	dapE	succinyl-diaminopimelate desuccinylase
gene-b0415	2289	2716	gene-b0415	11.2907	0.527019	0.574483	1	1701	0	gene-b0415		CDS	ribE	6,7-dimethyl-8-ribityllumazine synthase
gene-b1000	2597	1483	gene-b1000	10.9453	-0.528075	0.574486	1	1702	0	gene-b1000		CDS	cbpA	curved DNA-binding protein
gene-b3413	2894	1653	gene-b3413	11.1017	-0.527726	0.574562	1	1703	0	gene-b3413		CDS	yhgH	DNA utilization protein YhgH
gene-b4027	58	72	gene-b4027	6.02075	0.592197	0.5757	1	1704	0	gene-b4027		CDS	yjbF	lipoprotein YjbF
gene-b1081	313	177	gene-b1081	7.88561	-0.542161	0.576776	1	1705.5	0	gene-b1081		CDS	flgJ	putative peptidoglycan hydrolase FlgJ
gene-b4268	313	177	gene-b4268	7.88561	-0.542161	0.576776	1	1705.5	0	gene-b4268		CDS	idnK	D-gluconate kinase, thermosensitive
gene-b1863	4795	5673	gene-b1863	12.3554	0.522834	0.576822	1	1707	0	gene-b1863		CDS	ruvC	crossover junction endodeoxyribonuclease RuvC
gene-b3454	135	163	gene-b3454	7.21957	0.552165	0.576902	1	1708	0	gene-b3454		CDS	livF	branched chain amino acid/phenylalanine ABC transporter ATP binding subunit LivF
gene-b0958	174	209	gene-b0958	7.58195	0.544668	0.577485	1	1709	0	gene-b0958		CDS	sulA	cell division inhibitor SulA
gene-b1248	708	840	gene-b1248	9.59772	0.526893	0.577513	1	1710	0	gene-b1248		CDS	yciU	DUF440 domain-containing protein YciU
gene-b1679	576	328	gene-b1679	8.77053	-0.53212	0.577549	1	1711	0	gene-b1679		CDS	sufE	sulfur carrier protein SufE
gene-b3226	2018	2387	gene-b3226	11.1066	0.522525	0.577915	1	1712	0	gene-b3226		CDS	nanR	NanR
gene-b2686	1710	2023	gene-b2686	10.8678	0.522753	0.57802	1	1713	0	gene-b2686		CDS	emrB	multidrug efflux pump membrane subunit EmrB
gene-b3949	161	90	gene-b3949	6.91818	-0.558811	0.578047	1	1714	0	gene-b3949		CDS	frwC	putative PTS enzyme IIC component FrwC
gene-b0512	93	51	gene-b0512	6.11259	-0.586481	0.578126	1	1715	0	gene-b0512		CDS	allB	allantoinase
gene-b1046	568	674	gene-b1046	9.27997	0.52711	0.578397	1	1716	0	gene-b1046		CDS	clsC	cardiolipin synthase C
gene-b1438	330	393	gene-b1438	8.49915	0.532316	0.578412	1	1717	0	gene-b1438		CDS	hicB	antitoxin of the HicA-HicB toxin-antitoxin system/ DNA-binding transcriptional repressor HicB
gene-b0850	1704	2015	gene-b0850	10.8624	0.522107	0.578494	1	1718	0	gene-b0850		CDS	ybjC	DUF1418 domain-containing protein YbjC
gene-b3873	1261	1492	gene-b3873	10.4285	0.522932	0.578518	1	1719	0	gene-b3873		CDS	yihM	putative TIM barrel domain-containing protein YihM
gene-b2476	1815	1040	gene-b2476	10.4309	-0.523133	0.578793	1	1720	0	gene-b2476		CDS	purC	phosphoribosylaminoimidazole-succinocarboxamide synthase
gene-b2028	603	715	gene-b2028	9.3657	0.526038	0.578866	1	1721	0	gene-b2028		CDS	ugd	UDP-glucose 6-dehydrogenase
gene-b2434	702	401	gene-b2434	9.05819	-0.527616	0.579408	1	1722	0	gene-b2434		CDS	ypeA	putative acetyltransferase YpeA
gene-b2094	6	10	gene-b2094	2.96024	1.01722	0.579711	1	1723	0	gene-b2094		CDS	gatA	galactitol-specific PTS enzyme IIA component
gene-b1128	1991	2350	gene-b1128	11.0857	0.51942	0.580189	1	1724	0	gene-b1128		CDS	roxA	50S ribosomal protein L16-arginine 3-hydroxylase
gene-b0523	345	410	gene-b0523	8.56176	0.52928	0.580207	1	1725	0	gene-b0523		CDS	purE	N(5)-carboxyaminoimidazole ribonucleotide mutase
gene-b3687	1885	2224	gene-b3687	11.0064	0.518845	0.580692	1	1726	0	gene-b3687		CDS	ibpA	small heat shock protein IbpA
gene-b4461	1233	1455	gene-b4461	10.3942	0.519099	0.581353	1	1727	0	gene-b4461		CDS	yfjD	UPF0053 family inner membrane protein YfjD
gene-b3137	38	48	gene-b3137	5.42324	0.617288	0.581386	1	1728	0	gene-b3137		CDS	kbaY	tagatose-1,6-bisphosphate aldolase 1
gene-b3279	3460	1990	gene-b3279	11.3643	-0.517751	0.581537	1	1729	0	gene-b3279		CDS	yrdA	hexapeptide repeat-containing protein YrdA
gene-b1513	150	84	gene-b1513	6.81736	-0.556249	0.581692	1	1730	0	gene-b1513		CDS	lsrA	Autoinducer-2 ABC transporter ATP binding subunit
gene-b1627	596	341	gene-b1627	8.82319	-0.525288	0.582183	1	1731	0	gene-b1627		CDS	rsxA	SoxR [2Fe-2S] reducing system protein RsxA
gene-b4217	8034	4627	gene-b4217	12.5807	-0.515789	0.582238	1	1732	0	gene-b4217		CDS	ytfK	stringent response modulator YtfK
gene-b2704	70	38	gene-b2704	5.6954	-0.601103	0.582574	1	1733	0	gene-b2704		CDS	srlB	sorbitol-specific PTS enzyme IIA component
gene-b1921	1138	1341	gene-b1921	10.2775	0.517061	0.583037	1	1734	0	gene-b1921		CDS	fliZ	DNA-binding transcriptional regulator FliZ
gene-b1100	1221	1438	gene-b1100	10.3786	0.516253	0.583446	1	1735	0	gene-b1100		CDS	ycfH	putative metal-dependent hydrolase YcfH
gene-b1913	5069	5958	gene-b1913	12.4308	0.51338	0.583665	1	1736	0	gene-b1913		CDS	uvrC	UvrABC excision nuclease subunit C
gene-b2477	22900	13214	gene-b2477	14.0932	-0.513028	0.583894	1	1737	0	gene-b2477		CDS	bamC	outer membrane protein assembly factor BamC
gene-b1136	88831	104320	gene-b1136	16.5615	0.512133	0.584012	1	1738	0	gene-b1136		CDS	icd	isocitrate dehydrogenase
gene-b2269	22	29	gene-b2269	4.6655	0.678802	0.584209	1	1739	0	gene-b2269		CDS	elaD	protease ElaD
gene-b0087	3675	4318	gene-b0087	11.9666	0.512872	0.584262	1	1740	0	gene-b0087		CDS	mraY	phospho-N-acetylmuramoyl-pentapeptide-transferase
gene-b1048	3849	4522	gene-b1048	12.0333	0.51273	0.584328	1	1741	0	gene-b1048		CDS	opgG	osmoregulated periplasmic glucans biosynthesis protein G
gene-b0296	496	284	gene-b0296	8.55877	-0.524197	0.584431	1	1742	0	gene-b0296		CDS	ykgM	50S ribosomal subunit protein L31B
gene-b1472	3	0	gene-b1472	-0.993206	-1.30471	0.584485	1	1743	0	gene-b1472		CDS	yddL	putative uncharacterized protein YddL
gene-b0113	5924	6956	gene-b0113	12.655	0.511939	0.58463	1	1744	0	gene-b0113		CDS	pdhR	DNA-binding transcriptional dual regulator PdhR
gene-b1126	1772	2083	gene-b1126	10.9146	0.513537	0.584658	1	1745	0	gene-b1126		CDS	potA	spermidine preferential ABC transporter ATP binding subunit
gene-b0525	13398	15721	gene-b0525	13.8319	0.510928	0.585084	1	1746	0	gene-b0525		CDS	ppiB	peptidyl-prolyl cis-trans isomerase B
gene-b1432	1583	1860	gene-b1432	10.7516	0.512894	0.58533	1	1747	0	gene-b1432		CDS	insQ	putative RNA-guided DNA endonuclease InsQ
gene-b0635	2228	2616	gene-b0635	11.2441	0.511866	0.585529	1	1748	0	gene-b0635		CDS	mrdA	peptidoglycan DD-transpeptidase MrdA
gene-b4248	113	63	gene-b4248	6.40552	-0.562646	0.586277	1	1749	0	gene-b4248		CDS	yjgH	RutC family protein YjgH
gene-b2114	9106	10671	gene-b2114	13.2738	0.509059	0.586557	1	1750	0	gene-b2114		CDS	metG	methionine--tRNA ligase
gene-b0807	1158	668	gene-b0807	9.78736	-0.513463	0.587172	1	1751	0	gene-b0807		CDS	rlmF	23S rRNA m(6)A1618 methyltransferase
gene-b1538	5685	3289	gene-b1538	12.085	-0.509259	0.58723	1	1752	0	gene-b1538		CDS	dcp	peptidyl-dipeptidase Dcp
gene-b2372	35	18	gene-b2372	4.6564	-0.679105	0.587612	1	1753	0	gene-b2372		CDS	yfdV	putative transport protein YfdV
gene-b1251	2264	1309	gene-b1251	10.7562	-0.510156	0.587738	1	1754	0	gene-b1251		CDS	yciI	protein YciI
gene-b4377	1918	1109	gene-b4377	10.517	-0.510091	0.588134	1	1755	0	gene-b4377		CDS	yjjU	putative patatin-like phospholipase YjjU
gene-b0284	168	95	gene-b0284	6.98788	-0.542209	0.588381	1	1756	0	gene-b0284		CDS	paoC	aldehyde dehydrogenase: molybdenum cofactor-binding subunit
gene-b2309	2176	2548	gene-b2309	11.2081	0.507939	0.588431	1	1757	0	gene-b2309		CDS	hisJ	histidine ABC transporter periplasmic binding protein
gene-b0485	513	295	gene-b0485	8.61049	-0.517991	0.588596	1	1758	0	gene-b0485		CDS	glsA	glutaminase 1
gene-b0820	4182	4893	gene-b0820	12.15	0.506779	0.588616	1	1759	0	gene-b0820		CDS	ybiT	putative ATP-binding protein YbiT
gene-b2172	3409	3989	gene-b2172	11.8553	0.506931	0.588668	1	1760	0	gene-b2172		CDS	yeiQ	putative oxidoreductase YeiQ
gene-b3208	1227	709	gene-b3208	9.87208	-0.511025	0.588732	1	1761	0	gene-b3208		CDS	mtgA	peptidoglycan glycosyltransferase MtgA
gene-b1162	786	922	gene-b1162	9.7403	0.51049	0.589002	1	1762	0	gene-b1162		CDS	bluR	DNA-binding transcriptional repressor BluR
gene-b2410	1438	1684	gene-b2410	10.6106	0.508081	0.589036	1	1763	0	gene-b2410		CDS	yfeH	putative solute:Na(+) symporter
gene-b2068	342	403	gene-b2068	8.54304	0.517036	0.589128	1	1764	0	gene-b2068		CDS	alkA	DNA-3-methyladenine glycosylase 2
gene-b2392	2032	2378	gene-b2392	11.1089	0.507101	0.589142	1	1765	0	gene-b2392		CDS	mntH	Mn(2(+))/Fe(2(+)): H(+) symporter MntH
gene-b0526	4647	2693	gene-b0526	11.7953	-0.506833	0.589176	1	1766	0	gene-b0526		CDS	cysS	cysteine--tRNA ligase
gene-b3504	14	6	gene-b3504	3.20295	-0.94214	0.589264	1	1767	0	gene-b3504		CDS	yhiS	putative uncharacterized protein YhiS
gene-b1053	313	369	gene-b1053	8.41554	0.517711	0.589432	1	1768	0	gene-b1053		CDS	mdtG	efflux pump MdtG
gene-b1622	1445	836	gene-b1622	10.1089	-0.509242	0.589495	1	1769	0	gene-b1622		CDS	malY	negative regulator of MalT activity/cystathionine beta-lyase
gene-b4529	2132	1235	gene-b4529	10.6709	-0.507444	0.589837	1	1770	0	gene-b4529		CDS	ydbJ	DUF333 domain-containing protein YdbJ
gene-b2825	197	112	gene-b2825	7.2215	-0.534444	0.590147	1	1771	0	gene-b2825		CDS	ppdB	prepilin-type N-terminal cleavage/methylation domain-containing protein PpdB
gene-b3607	5187	3009	gene-b3607	11.9547	-0.505364	0.590155	1	1772	0	gene-b3607		CDS	cysE	serine acetyltransferase
gene-b2367	35	44	gene-b2367	5.30115	0.610401	0.591337	1	1773	0	gene-b2367		CDS	emrY	tripartite efflux pump membrane subunit EmrY
gene-b2268	491	283	gene-b2268	8.54891	-0.514668	0.591361	1	1774	0	gene-b2268		CDS	rbn	ribonuclease BN
gene-b4392	4092	2376	gene-b4392	11.6132	-0.504019	0.591365	1	1775	0	gene-b4392		CDS	slt	soluble lytic murein transglycosylase
gene-b0711	3516	2042	gene-b0711	11.3945	-0.5037	0.591774	1	1776	0	gene-b0711		CDS	pxpB	5-oxoprolinase component B
gene-b1726	819	958	gene-b1726	9.7976	0.506415	0.591827	1	1777	0	gene-b1726		CDS	yniB	uncharacterized protein YniB
gene-b3741	12813	7449	gene-b3741	13.2609	-0.502237	0.591948	1	1778	0	gene-b3741		CDS	mnmG	5-carboxymethylaminomethyluridine-tRNA synthase subunit MnmG
gene-b1658	1313	1533	gene-b1658	10.4772	0.503743	0.592411	1	1779	0	gene-b1658		CDS	purR	DNA-binding transcriptional repressor PurR
gene-b1971	169	96	gene-b1971	6.99972	-0.535664	0.59277	1	1780	0	gene-b1971		CDS	msrP	protein-L-methionine sulfoxide reductase catalytic subunit MsrP
gene-b3020	83	46	gene-b3020	5.9561	-0.571225	0.593222	1	1781	0	gene-b3020		CDS	ygiS	putative deoxycholate binding periplasmic protein
gene-b1529	689	399	gene-b1529	9.0411	-0.507863	0.593776	1	1782	0	gene-b1529		CDS	marC	inner membrane protein MarC
gene-b3106	249	293	gene-b3106	8.08417	0.515008	0.593781	1	1783	0	gene-b3106		CDS	yhaK	bicupin-related protein
gene-b4129	30585	17827	gene-b4129	14.518	-0.498508	0.594494	1	1784	0	gene-b4129		CDS	lysU	lysine--tRNA ligase/Ap4A synthetase/Ap3A synthetase
gene-b0353	1278	743	gene-b0353	9.93524	-0.502201	0.595027	1	1785	0	gene-b0353		CDS	mhpT	3-hydroxyphenylpropionate/3-hydroxycinnamate:H(+) symporter
gene-b1045	535	625	gene-b1045	9.18235	0.50457	0.5951	1	1786	0	gene-b1045		CDS	ymdB	2'-O-acetyl-ADP-ribose deacetylase, regulator of RNase III activity
gene-b2526	9110	10588	gene-b2526	13.2685	0.49716	0.595293	1	1787	0	gene-b2526		CDS	hscA	iron-sulfur cluster biosynthesis chaperone HscA
gene-b1206	993	1157	gene-b1206	10.0727	0.500776	0.595321	1	1788	0	gene-b1206		CDS	dauA	aerobic C4-dicarboxylate transporter DauA
gene-b3281	6113	3564	gene-b3281	12.1953	-0.498131	0.59534	1	1789	0	gene-b3281		CDS	aroE	shikimate dehydrogenase
gene-b3678	256	147	gene-b3678	7.60663	-0.520075	0.59539	1	1790	0	gene-b3678		CDS	yidJ	putative sulfatase/phosphatase YidJ
gene-b4264	184	217	gene-b4264	7.64935	0.518242	0.595519	1	1791	0	gene-b4264		CDS	idnR	DNA-binding transcriptional dual regulator IdnR
gene-b1828	177	101	gene-b1828	7.0697	-0.529141	0.596214	1	1792	0	gene-b1828		CDS	yebQ	putative transporter YebQ
gene-b0615	69	38	gene-b0615	5.68502	-0.580344	0.596644	1	1793	0	gene-b0615		CDS	citF	citrate lyase alpha subunit
gene-b3606	1240	1442	gene-b3606	10.3918	0.497984	0.596774	1	1794	0	gene-b3606		CDS	trmL	tRNA (cytidine/uridine-2'-O)-ribose methyltransferase
gene-b4049	2148	1253	gene-b4049	10.6868	-0.497355	0.597215	1	1795	0	gene-b4049		CDS	dusA	tRNA-dihydrouridine synthase A
gene-b3593	300	173	gene-b3593	7.83852	-0.513938	0.597367	1	1796	0	gene-b3593		CDS	rhsA	rhs element protein RhsA
gene-b3684	175	206	gene-b3684	7.57565	0.515542	0.598265	1	1797	0	gene-b3684		CDS	yidP	putative DNA-binding transcriptional regulator YidP
gene-b0078	257	148	gene-b0078	7.61433	-0.515919	0.598279	1	1798	0	gene-b0078		CDS	ilvH	acetolactate synthase/acetohydroxybutanoate synthase, regulatory subunit
gene-b2573	12579	7360	gene-b2573	13.2389	-0.492987	0.598769	1	1799	0	gene-b2573		CDS	rpoE	RNA polymerase sigma factor RpoE
gene-b2946	4444	2599	gene-b2946	11.7375	-0.49365	0.598907	1	1800	0	gene-b2946		CDS	rsmE	16S rRNA m(3)U1498 methyltransferase
gene-b2560	1760	2039	gene-b2560	10.8943	0.492539	0.600075	1	1801	0	gene-b2560		CDS	pgpC	phosphatidylglycerophosphatase C
gene-b4672	13	18	gene-b4672	3.94198	0.749738	0.600253	1	1802	0	gene-b4672		CDS	ymiB	putative protein YmiB
gene-b4198	311	180	gene-b4198	7.89311	-0.508665	0.60065	1	1803	0	gene-b4198		CDS	ulaF	L-ribulose-5-phosphate 4-epimerase UlaF
gene-b1050	19	9	gene-b1050	3.71572	-0.79775	0.601277	1	1804	0	gene-b1050		CDS	yceK	DUF1375 domain-containing lipoprotein YceK
gene-b3464	9934	5826	gene-b3464	12.9	-0.489616	0.601352	1	1805	0	gene-b3464		CDS	ftsY	signal recognition particle receptor
gene-b2948	2625	1538	gene-b2948	10.9793	-0.491009	0.601525	1	1806	0	gene-b2948		CDS	yqgE	DUF179 domain-containing protein YqgE
gene-b0864	1863	1091	gene-b0864	10.4842	-0.491724	0.601665	1	1807	0	gene-b0864		CDS	artP	L-arginine ABC transporter ATP binding subunit
gene-b3516	922	1068	gene-b3516	9.96145	0.492326	0.60177	1	1808	0	gene-b3516		CDS	gadX	DNA-binding transcriptional dual regulator GadX
gene-b1805	2119	2450	gene-b1805	11.1607	0.489651	0.601921	1	1809	0	gene-b1805		CDS	fadD	long-chain-fatty-acid--CoA ligase
gene-b3643	4277	2509	gene-b3643	11.6844	-0.489234	0.602206	1	1810	0	gene-b3643		CDS	rph	truncated RNase PH
gene-b3610	17624	10348	gene-b3610	13.728	-0.487937	0.602408	1	1811	0	gene-b3610		CDS	grxC	reduced glutaredoxin 3
gene-b3644	8251	4844	gene-b3644	12.633	-0.488117	0.60255	1	1812	0	gene-b3644		CDS	yicC	putative RNase adaptor protein YicC
gene-b0924	15143	17473	gene-b0924	13.9964	0.486729	0.60287	1	1813	0	gene-b0924		CDS	mukB	chromosome partitioning protein MukB
gene-b1778	7000	8077	gene-b1778	12.8832	0.486717	0.603109	1	1814	0	gene-b1778		CDS	msrB	methionine sulfoxide reductase B
gene-b4179	31134	18310	gene-b4179	14.5501	-0.485606	0.60403	1	1815	0	gene-b4179		CDS	rnr	RNase R
gene-b0843	327	190	gene-b0843	7.9683	-0.503039	0.60404	1	1816	0	gene-b0843		CDS	ybjH	uncharacterized protein YbjH
gene-b1542	91	108	gene-b1542	6.63814	0.527346	0.60439	1	1817	0	gene-b1542		CDS	ydfI	putative oxidoreductase YdfI
gene-b3043	52	63	gene-b3043	5.84565	0.557093	0.60492	1	1818	0	gene-b3043		CDS	ygiL	putative fimbrial protein YgiL
gene-b3964	7559	4450	gene-b3964	12.5086	-0.484137	0.605549	1	1819	0	gene-b3964		CDS	yijD	DUF1422 domain-containing inner membrane protein YijD
gene-b4003	1408	827	gene-b4003	10.0824	-0.487435	0.605566	1	1820	0	gene-b4003		CDS	zraS	sensor histidine kinase ZraS
gene-b1841	2188	2521	gene-b1841	11.2044	0.484636	0.605591	1	1821	0	gene-b1841		CDS	yobA	copper-binding protein
gene-b2684	3539	4075	gene-b2684	11.8976	0.483711	0.605757	1	1822	0	gene-b2684		CDS	mprA	DNA-binding transcriptional regulator MprA
gene-b2599	961	564	gene-b2599	9.53077	-0.488589	0.606114	1	1823	0	gene-b2599		CDS	pheA	fused chorismate mutase/prephenate dehydratase
gene-b3903	104	59	gene-b3903	6.29834	-0.537544	0.606245	1	1824	0	gene-b3903		CDS	rhaA	L-rhamnose isomerase
gene-b3651	2485	2861	gene-b3651	11.3875	0.483526	0.606252	1	1825	0	gene-b3651		CDS	trmH	tRNA (Gm18) 2'-O-methyltransferase
gene-b3579	46	56	gene-b3579	5.67225	0.564046	0.606345	1	1826	0	gene-b3579		CDS	yiaO	2,3-diketo-L-gulonate:Na(+) symporter - periplasmic binding protein
gene-b3282	4486	2642	gene-b3282	11.7561	-0.483546	0.606373	1	1827	0	gene-b3282		CDS	tsaC	L-threonylcarbamoyladenylate synthase
gene-b4532	199	232	gene-b4532	7.7541	0.501609	0.606417	1	1828	0	gene-b4532		CDS	hicA	mRNA interferase toxin HicA
gene-b3205	5160	3040	gene-b3205	11.9583	-0.483047	0.60662	1	1829	0	gene-b3205		CDS	rapZ	RNase adaptor protein RapZ
gene-b0974	70	39	gene-b0974	5.71414	-0.563628	0.606682	1	1830	0	gene-b0974		CDS	hyaC	hydrogenase 1 cytochrome b subunit
gene-b4253	33	41	gene-b4253	5.20777	0.593411	0.606736	1	1831	0	gene-b4253		CDS	yjgL	protein YjgL
gene-b3249	1593	1834	gene-b3249	10.7459	0.4835	0.606942	1	1832	0	gene-b3249		CDS	mreD	cell shape determining protein MreD
gene-b0973	109	62	gene-b0973	6.36798	-0.533735	0.607119	1	1833	0	gene-b0973		CDS	hyaB	hydrogenase 1 large subunit
gene-b1177	422	488	gene-b1177	8.83271	0.489891	0.60735	1	1834	0	gene-b1177		CDS	ycgJ	PF05666 family protein YcgJ
gene-b1025	100	118	gene-b1025	6.77004	0.51904	0.607648	1	1835	0	gene-b1025		CDS	dgcT	putative diguanylate cyclase DgcT
gene-b2366	276	320	gene-b2366	8.22202	0.493656	0.608218	1	1836	0	gene-b2366		CDS	dsdA	D-serine ammonia-lyase
gene-b0488	529	610	gene-b0488	9.15669	0.485794	0.608971	1	1837	0	gene-b0488		CDS	ybbJ	NfeD-like family protein YbbJ
gene-b1812	665	766	gene-b1812	9.486	0.484243	0.608984	1	1838	0	gene-b1812		CDS	pabB	aminodeoxychorismate synthase subunit 1
gene-b3180	2093	2404	gene-b3180	11.1381	0.480117	0.609009	1	1839	0	gene-b3180		CDS	yhbY	ribosome assembly factor YhbY
gene-b1290	741	853	gene-b1290	9.64166	0.483325	0.609209	1	1840	0	gene-b1290		CDS	sapF	putrescine ABC exporter ATP binding protein SapF
gene-b4269	1772	1045	gene-b4269	10.417	-0.481623	0.609247	1	1841	0	gene-b4269		CDS	ahr	NADPH-dependent aldehyde reductase Ahr
gene-b3833	11333	6696	gene-b3833	13.0955	-0.478906	0.609251	1	1842	0	gene-b3833		CDS	ubiE	bifunctional 2-octaprenyl-6-methoxy-1,4-benzoquinol methylase and demethylmenaquinone methyltransferase
gene-b2714	882	519	gene-b2714	9.40891	-0.484791	0.609303	1	1843	0	gene-b2714		CDS	ascG	DNA-binding transcriptional repressor AscG
gene-b0956	831	956	gene-b0956	9.80658	0.482415	0.609453	1	1844	0	gene-b0956		CDS	matP	macrodomain Ter protein
gene-b3410	1341	791	gene-b3410	10.0151	-0.481307	0.610246	1	1845	0	gene-b3410		CDS	feoC	ferrous iron transport protein FeoC
gene-b4197	276	161	gene-b4197	7.72652	-0.497355	0.61046	1	1846	0	gene-b4197		CDS	ulaE	L-ribulose-5-phosphate 3-epimerase UlaE
gene-b3722	82	97	gene-b3722	6.48553	0.522613	0.610988	1	1847	0	gene-b3722		CDS	bglF	beta-glucoside specific PTS enzyme II/BglG kinase/BglG phosphatase
gene-b4741	166	96	gene-b4741	6.9868	-0.509824	0.61127	1	1848	0	gene-b4741		CDS	ymiC	protein YmiC
gene-b4726	3	6	gene-b4726	2.09176	1.28025	0.611604	1	1850	0	gene-b4726		CDS	yabR	protein YabR
gene-b1346	3	6	gene-b1346	2.09176	1.28025	0.611604	1	1850	0	gene-b1346		CDS	xisR	excisionase
gene-b4526	3	6	gene-b4526	2.09176	1.28025	0.611604	1	1850	0	gene-b4526		CDS	ydaE	zinc-binding protein
gene-b0618	29	15	gene-b0618	4.38923	-0.670838	0.611679	1	1852	0	gene-b0618		CDS	citC	citrate lyase synthetase
gene-b2817	1376	813	gene-b2817	10.0535	-0.478901	0.61195	1	1853	0	gene-b2817		CDS	amiC	N-acetylmuramoyl-L-alanine amidase C
gene-b4260	10285	6092	gene-b4260	12.9573	-0.475301	0.611976	1	1854	0	gene-b4260		CDS	pepA	aminopeptidase A/I
gene-b1712	23181	13734	gene-b1712	14.1299	-0.474938	0.612018	1	1855	0	gene-b1712		CDS	ihfA	integration host factor subunit alpha
gene-b2788	257	150	gene-b2788	7.62402	-0.496553	0.612128	1	1856	0	gene-b2788		CDS	gudX	glucarate dehydratase-related protein
gene-b3452	132	76	gene-b3452	6.65296	-0.516214	0.612933	1	1857	0	gene-b3452		CDS	ugpA	sn-glycerol 3-phosphate ABC transporter membrane subunit UgpA
gene-b3351	1660	1900	gene-b3351	10.8012	0.475069	0.613138	1	1858	0	gene-b3351		CDS	kefG	glutathione-regulated potassium-efflux system ancillary protein KefG
gene-b1621	1130	668	gene-b1621	9.7697	-0.47815	0.613169	1	1859	0	gene-b1621		CDS	malX	PTS enzyme IIBC component MalX
gene-b3470	414	476	gene-b3470	8.80095	0.481583	0.61362	1	1860	0	gene-b3470		CDS	tusA	sulfur transfer protein TusA
gene-b2979	201	117	gene-b2979	7.2675	-0.500434	0.613728	1	1861	0	gene-b2979		CDS	glcD	glycolate dehydrogenase, putative FAD-linked subunit
gene-b1857	3809	2259	gene-b1857	11.5251	-0.473475	0.614035	1	1862	0	gene-b1857		CDS	znuA	Zn(2(+)) ABC transporter periplasmic binding protein
gene-b2177	825	945	gene-b2177	9.793	0.476173	0.614116	1	1863	0	gene-b2177		CDS	yejA	putative oligopeptide ABC transporter periplasmic binding protein YejA
gene-b1667	2371	1406	gene-b1667	10.8411	-0.473646	0.614576	1	1864	0	gene-b1667		CDS	ydhR	putative monooxygenase YdhR
gene-b2272	61	34	gene-b2272	5.51589	-0.563022	0.614807	1	1865	0	gene-b2272		CDS	yfbM	DUF1877 domain-containing protein YfbM
gene-b3866	1381	1577	gene-b3866	10.534	0.471722	0.615996	1	1866	0	gene-b3866		CDS	yihI	Der GTPase-activating protein YihI
gene-b2770	57	68	gene-b2770	5.96697	0.534825	0.616206	1	1867	0	gene-b2770		CDS	ygcR	putative flavoprotein
gene-b0295	79	93	gene-b0295	6.42826	0.515631	0.617195	1	1868	0	gene-b0295		CDS	ykgL	uncharacterized protein YkgL
gene-b1859	780	891	gene-b1859	9.7101	0.472204	0.617279	1	1869	0	gene-b1859		CDS	znuB	Zn(2(+)) ABC transporter membrane subunit
gene-b3972	4213	2507	gene-b3972	11.673	-0.468633	0.617548	1	1870	0	gene-b3972		CDS	murB	UDP-N-acetylenolpyruvoylglucosamine reductase
gene-b0089	3656	4163	gene-b0089	11.9365	0.46761	0.617738	1	1871	0	gene-b0089		CDS	ftsW	peptidoglycan glycosyltransferase FtsW
gene-b0596	588	672	gene-b0596	9.30279	0.472898	0.617988	1	1872	0	gene-b0596		CDS	entA	2,3-dihydro-2,3-dihydroxybenzoate dehydrogenase
gene-b0830	2496	1485	gene-b0830	10.9176	-0.468902	0.618028	1	1873	0	gene-b0830		CDS	gsiB	glutathione ABC transporter periplasmic binding protein
gene-b1594	2327	2650	gene-b1594	11.2848	0.467774	0.618078	1	1874	0	gene-b1594		CDS	mlc	DNA-binding transcriptional repressor Mlc
gene-b1075	16630	18918	gene-b1075	14.1213	0.466224	0.618144	1	1875	0	gene-b1075		CDS	flgD	flagellar biosynthesis, initiation of hook assembly
gene-b3890	58	69	gene-b3890	5.99005	0.530796	0.618274	1	1876	0	gene-b3890		CDS	yiiF	protein YiiF
gene-b4169	4260	2537	gene-b4169	11.6896	-0.467477	0.618402	1	1877	0	gene-b4169		CDS	amiB	N-acetylmuramoyl-L-alanine amidase B
gene-b3927	15915	9486	gene-b3927	13.5916	-0.466263	0.618594	1	1878	0	gene-b3927		CDS	glpF	glycerol facilitator
gene-b0842	278	319	gene-b0842	8.22497	0.478724	0.619147	1	1879	0	gene-b0842		CDS	mdfA	multidrug efflux pump MdfA/Na(+):H(+) antiporter/K(+):H(+) antiporter
gene-b1602	6427	3832	gene-b1602	12.2837	-0.465795	0.619332	1	1880	0	gene-b1602		CDS	pntB	pyridine nucleotide transhydrogenase subunit beta
gene-b4411	835	496	gene-b4411	9.33671	-0.471183	0.619635	1	1881	0	gene-b4411		CDS	ecnB	bacteriolytic entericidin B lipoprotein
gene-b0854	468	277	gene-b0854	8.49885	-0.47637	0.619659	1	1882	0	gene-b0854		CDS	potF	putrescine ABC transporter periplasmic binding protein
gene-b3829	2139	1275	gene-b3829	10.6963	-0.466187	0.620337	1	1883	0	gene-b3829		CDS	metE	cobalamin-independent homocysteine transmethylase
gene-b2698	64	36	gene-b2698	5.59176	-0.549822	0.620572	1	1884	0	gene-b2698		CDS	recX	RecA inhibitor RecX
gene-b1888	1226	730	gene-b1888	9.89254	-0.467738	0.620621	1	1885	0	gene-b1888		CDS	cheA	chemotaxis protein CheA
gene-b2518	4248	4823	gene-b2518	12.1509	0.4634	0.620783	1	1886	0	gene-b2518		CDS	ndk	nucleoside diphosphate kinase
gene-b4035	47307	28260	gene-b4035	15.1649	-0.46304	0.62084	1	1887	0	gene-b4035		CDS	malK	maltose ABC transporter ATP binding subunit
gene-b0495	541	321	gene-b0495	8.70975	-0.472803	0.62111	1	1888	0	gene-b0495		CDS	ybbA	putative ABC transporter ATP-binding protein YbbA
gene-b2282	32658	19514	gene-b2282	14.6305	-0.462674	0.621154	1	1889	0	gene-b2282		CDS	nuoH	NADH:quinone oxidoreductase subunit H
gene-b1892	1632	973	gene-b1892	10.3062	-0.465877	0.621171	1	1890	0	gene-b1892		CDS	flhD	DNA-binding transcriptional dual regulator FlhD
gene-b4098	74	42	gene-b4098	5.80768	-0.536883	0.621397	1	1891	0	gene-b4098		CDS	phnJ	carbon-phosphorus lyase core complex subunit PhnJ
gene-b2050	82	96	gene-b2050	6.47805	0.507663	0.621681	1	1892	0	gene-b2050		CDS	wcaI	colanic acid biosynthesis fucosyltransferase WcaI
gene-b0612	60	71	gene-b0612	6.03511	0.523109	0.622241	1	1893	0	gene-b0612		CDS	citT	citrate:succinate antiporter
gene-b3809	7552	8560	gene-b3809	12.9798	0.461005	0.622278	1	1894	0	gene-b3809		CDS	dapF	diaminopimelate epimerase
gene-b4144	6011	3596	gene-b4144	12.1896	-0.460959	0.623008	1	1895	0	gene-b4144		CDS	yjeI	DUF4156 domain-containing lipoprotein YjeI
gene-b3178	76241	45668	gene-b3178	15.8554	-0.459131	0.623748	1	1896	0	gene-b3178		CDS	ftsH	ATP-dependent zinc metalloprotease FtsH
gene-b3550	391	232	gene-b3550	8.2413	-0.472791	0.624001	1	1897	0	gene-b3550		CDS	yiaC	peptidyl-lysine N-acetyltransferase YiaC
gene-b4031	214	126	gene-b4031	7.36617	-0.483934	0.624348	1	1898	0	gene-b4031		CDS	xylE	D-xylose:H(+) symporter
gene-b0377	650	738	gene-b0377	9.44268	0.463434	0.624584	1	1899	0	gene-b0377		CDS	sbmA	peptide antibiotic/peptide nucleic acid transporter
gene-b0349	1490	891	gene-b0349	10.177	-0.461562	0.624641	1	1900	0	gene-b0349		CDS	mhpC	2-hydroxy-6-ketonona-2,4-dienedioate hydrolase
gene-b3407	5313	6009	gene-b3407	12.4709	0.457851	0.624817	1	1901	0	gene-b3407		CDS	yhgF	putative RNA-binding protein YhgF
gene-b0423	2313	2616	gene-b0423	11.2711	0.45785	0.625538	1	1902	0	gene-b0423		CDS	thiI	tRNA uridine 4-sulfurtransferase
gene-b2806	2236	2529	gene-b2806	11.2223	0.4579	0.625544	1	1903	0	gene-b2806		CDS	rlmM	23S rRNA 2'-O-ribose C2498 methyltransferase
gene-b0638	478	543	gene-b0638	8.99963	0.464194	0.625622	1	1904	0	gene-b0638		CDS	cobC	putative adenosylcobalamin phosphatase/alpha-ribazole phosphatase
gene-b4824	222	131	gene-b4824	7.42071	-0.48074	0.625988	1	1905	0	gene-b4824		CDS	ytjE	protein YtjE
gene-b4818	2003	2264	gene-b4818	11.0631	0.456964	0.626402	1	1906	0	gene-b4818		CDS	yoeJ	protein YoeJ
gene-b1400	948	567	gene-b1400	9.52477	-0.461286	0.626421	1	1907	0	gene-b1400		CDS	paaY	2-hydroxycyclohepta-1,4,6-triene-1-carboxyl-CoA thioesterase
gene-b4315	1858	2099	gene-b4315	10.9543	0.456204	0.627089	1	1908	0	gene-b4315		CDS	fimI	putative fimbrial protein FimI
gene-b3746	1934	1160	gene-b3746	10.5554	-0.45721	0.627273	1	1909	0	gene-b3746		CDS	ravA	regulatory ATPase RavA
gene-b2527	2620	2958	gene-b2527	11.4497	0.455308	0.627304	1	1910	0	gene-b2527		CDS	hscB	[Fe-S] cluster biosynthesis co-chaperone HscB
gene-b2804	661	395	gene-b2804	9.0039	-0.462545	0.627348	1	1911	0	gene-b2804		CDS	fucU	L-fucose mutarotase
gene-b3778	2382	2688	gene-b3778	11.3119	0.454612	0.627941	1	1912	0	gene-b3778		CDS	rep	ATP-dependent DNA helicase Rep
gene-b0364	10	14	gene-b0364	3.57144	0.765679	0.628412	1	1913	0	gene-b0364		CDS	yaiS	putative deacetylase YaiS
gene-b2078	387	439	gene-b2078	8.69393	0.46214	0.628578	1	1914	0	gene-b2078		CDS	baeS	sensor histidine kinase BaeS
gene-b3034	2141	1286	gene-b3034	10.7032	-0.455141	0.628624	1	1915	0	gene-b3034		CDS	nudF	ADP-sugar pyrophosphatase
gene-b4428	258	153	gene-b4428	7.6411	-0.473587	0.628692	1	1916	0	gene-b4428		CDS	hokB	toxin HokB
gene-b1603	7424	4466	gene-b1603	12.4982	-0.452961	0.628905	1	1917	0	gene-b1603		CDS	pntA	pyridine nucleotide transhydrogenase subunit alpha
gene-b0713	1813	1089	gene-b0713	10.4633	-0.455122	0.628984	1	1918	0	gene-b0713		CDS	pxpA	5-oxoprolinase component A
gene-b0645	15	7	gene-b0645	3.36392	-0.819283	0.62941	1	1919	0	gene-b0645		CDS	ybeR	DUF1266 domain-containing protein YbeR
gene-b3933	4560	2744	gene-b3933	11.7952	-0.452501	0.629599	1	1920	0	gene-b3933		CDS	ftsN	cell division protein FtsN
gene-b0480	3960	2384	gene-b0480	11.592	-0.451864	0.630217	1	1921	0	gene-b0480		CDS	ushA	5'-nucleotidase/UDP-sugar hydrolase
gene-b4097	75	43	gene-b4097	5.83434	-0.522301	0.630458	1	1922	0	gene-b4097		CDS	phnK	carbon-phosphorus lyase subunit PhnK
gene-b1200	14480	16280	gene-b1200	13.9131	0.449292	0.630929	1	1923	0	gene-b1200		CDS	dhaK	dihydroxyacetone kinase subunit K
gene-b1156	60	34	gene-b1156	5.50397	-0.539175	0.63121	1	1924	0	gene-b1156		CDS	tfaE	putative tail fiber assembly protein TfaE
gene-b1420	259	154	gene-b1420	7.64859	-0.469769	0.631417	1	1925	0	gene-b1420		CDS	mokB	putative regulatory protein MokB
gene-b2798	922	554	gene-b2798	9.48798	-0.454628	0.631525	1	1926	0	gene-b2798		CDS	ygdG	flap endonuclease
gene-b2604	608	686	gene-b2604	9.34179	0.45439	0.631682	1	1927	0	gene-b2604		CDS	dgcN	diguanylate cyclase DgcN
gene-b2317	990	1115	gene-b2317	10.0439	0.451796	0.631793	1	1928	0	gene-b2317		CDS	dedA	DedA family protein DedA
gene-b3858	5594	3374	gene-b3858	12.0917	-0.449168	0.631953	1	1929	0	gene-b3858		CDS	yihD	DUF1040 domain-containing protein YihD
gene-b0076	103	60	gene-b0076	6.30349	-0.499357	0.632775	1	1930	0	gene-b0076		CDS	leuO	DNA-binding transcriptional dual regulator LeuO
gene-b1243	41987	25359	gene-b1243	15.0007	-0.447192	0.632816	1	1931	0	gene-b1243		CDS	oppA	oligopeptide ABC transporter periplasmic binding protein
gene-b2812	1914	2150	gene-b2812	10.993	0.447998	0.633239	1	1932	0	gene-b2812		CDS	tcdA	tRNA threonylcarbamoyladenosine dehydratase
gene-b2303	1921	2157	gene-b2303	10.998	0.447421	0.63367	1	1933	0	gene-b2303		CDS	folX	dihydroneopterin triphosphate 2'-epimerase
gene-b1856	3434	2074	gene-b1856	11.3887	-0.447221	0.633884	1	1934	0	gene-b1856		CDS	mepM	peptidoglycan endopeptidase MepM
gene-b3041	8374	5061	gene-b3041	12.6752	-0.446242	0.633926	1	1935	0	gene-b3041		CDS	ribB	3,4-dihydroxy-2-butanone-4-phosphate synthase
gene-b3262	108	124	gene-b3262	6.86134	0.479561	0.634232	1	1936	0	gene-b3262		CDS	yhdJ	DNA adenine methyltransferase
gene-b3670	379	227	gene-b3670	8.2031	-0.459253	0.634312	1	1937	0	gene-b3670		CDS	ilvN	acetohydroxy acid synthase I subunit IlvN
gene-b0305	126	74	gene-b0305	6.60016	-0.487574	0.634363	1	1938	0	gene-b0305		CDS	rclR	DNA-binding transcriptional activator RclR
gene-b3570	3012	1820	gene-b3570	11.1999	-0.446531	0.634572	1	1939	0	gene-b3570		CDS	bax	putative glycoside hydrolase Bax
gene-b2119	67	78	gene-b2119	6.18254	0.499566	0.634575	1	1940	0	gene-b2119		CDS	yehL	putative AAA(+) MoxR family ATPase YehL
gene-b0382	208	236	gene-b0382	7.79834	0.462456	0.634651	1	1941	0	gene-b0382		CDS	iraP	anti-adaptor protein IraP
gene-b3131	842	946	gene-b3131	9.80848	0.448273	0.63497	1	1942	0	gene-b3131		CDS	agaR	DNA-binding transcriptional repressor AgaR
gene-b0412	142	162	gene-b0412	7.25159	0.470356	0.634984	1	1943	0	gene-b0412		CDS	yajI	putative lipoprotein YajI
gene-b3821	2117	1280	gene-b3821	10.6917	-0.445625	0.635827	1	1944	0	gene-b3821		CDS	pldA	outer membrane phospholipase A
gene-b2315	4401	4928	gene-b2315	12.192	0.443424	0.635842	1	1945	0	gene-b2315		CDS	folC	bifunctional folylpolyglutamate synthetase/dihydrofolate synthetase
gene-b4249	266	159	gene-b4249	7.69088	-0.462147	0.636596	1	1946	0	gene-b4249		CDS	bdcA	c-di-GMP-binding biofilm dispersal mediator protein
gene-b3415	1853	1121	gene-b3415	10.4999	-0.444824	0.636705	1	1947	0	gene-b3415		CDS	gntT	high-affinity gluconate transporter
gene-b4779	35	42	gene-b4779	5.26759	0.543287	0.636816	1	1948	0	gene-b4779		CDS	yoaM	protein YoaM
gene-b0889	7213	4371	gene-b0889	12.4619	-0.442383	0.636932	1	1949	0	gene-b0889		CDS	lrp	DNA-binding transcriptional dual regulator Lrp
gene-b1869	670	752	gene-b1869	9.4781	0.446824	0.636947	1	1950	0	gene-b1869		CDS	yecN	MAPEG family inner membrane protein YecN
gene-b0801	957	578	gene-b0801	9.54544	-0.447197	0.636949	1	1951	0	gene-b0801		CDS	hcxB	hydroxycarboxylate dehydrogenase B
gene-b4067	604	364	gene-b4067	8.87989	-0.450357	0.637021	1	1952	0	gene-b4067		CDS	actP	acetate/glycolate:cation symporter
gene-b2075	289	326	gene-b2075	8.26862	0.454055	0.637132	1	1953	0	gene-b2075		CDS	mdtB	multidrug efflux pump RND permease subunit MdtB
gene-b4161	5058	3065	gene-b4161	11.9498	-0.442427	0.637138	1	1954	0	gene-b4161		CDS	rsgA	ribosome small subunit-dependent GTPase A
gene-b0851	4108	4594	gene-b0851	12.0917	0.441567	0.637299	1	1955	0	gene-b0851		CDS	nfsA	NADPH-dependent nitro/quinone reductase NfsA
gene-b4106	27	33	gene-b4106	4.90644	0.569759	0.63759	1	1956	0	gene-b4106		CDS	phnC	phosphonate/phosphate ABC transporter ATP binding subunit
gene-b2123	19	24	gene-b2123	4.42324	0.617288	0.638151	1	1957	0	gene-b2123		CDS	yehR	DUF1307 domain-containing lipoprotein YehR
gene-b0840	996	1115	gene-b0840	10.0482	0.443079	0.638368	1	1958	0	gene-b0840		CDS	deoR	DNA-binding transcriptional repressor DeoR
gene-b0819	2304	2575	gene-b0819	11.2569	0.440684	0.638527	1	1959	0	gene-b0819		CDS	ldtB	L,D-transpeptidase LdtB
gene-b3360	677	409	gene-b3360	9.04628	-0.446802	0.638974	1	1960	0	gene-b3360		CDS	pabA	aminodeoxychorismate synthase subunit 2
gene-b3461	16622	10096	gene-b3461	13.6679	-0.439058	0.639144	1	1961	0	gene-b3461		CDS	rpoH	RNA polymerase sigma factor RpoH
gene-b2365	70	81	gene-b2365	6.24136	0.49082	0.639228	1	1962	0	gene-b2365		CDS	dsdX	D-serine transporter
gene-b4513	43	24	gene-b4513	5.01241	-0.56105	0.639716	1	1963	0	gene-b4513		CDS	kdpF	K(+) transporting P-type ATPase subunit KdpF
gene-b0417	1061	1186	gene-b0417	10.1383	0.440932	0.639818	1	1964	0	gene-b0417		CDS	thiL	thiamine monophosphate kinase
gene-b2511	5725	6385	gene-b2511	12.5686	0.437664	0.640068	1	1965	0	gene-b2511		CDS	der	50S ribosomal subunit stability factor
gene-b0298	71	41	gene-b0298	5.76044	-0.511942	0.640085	1	1966	0	gene-b0298		CDS	insE1	IS3 element protein InsE
gene-b3891	8348	9306	gene-b3891	13.1124	0.436983	0.640426	1	1967	0	gene-b3891		CDS	fdhE	formate dehydrogenase formation protein
gene-b3455	202	228	gene-b3455	7.75235	0.454931	0.640661	1	1968	0	gene-b3455		CDS	livG	branched chain amino acid/phenylalanine ABC transporter ATP binding subunit LivG
gene-b1902	763	462	gene-b1902	9.22044	-0.443538	0.640766	1	1969	0	gene-b1902		CDS	ftnB	putative ferritin-like protein
gene-b0863	4063	2471	gene-b0863	11.6364	-0.437198	0.641309	1	1970	0	gene-b0863		CDS	artI	putative ABC transporter periplasmic binding protein ArtI
gene-b1559	54	63	gene-b1559	5.87288	0.502645	0.641387	1	1971	0	gene-b1559		CDS	ydfT	putative antitermination protein Q
gene-b0944	63	73	gene-b0944	6.09035	0.492797	0.641834	1	1972	0	gene-b0944		CDS	ycbF	putative fimbrial chaperone YcbF
gene-b2295	817	912	gene-b2295	9.76034	0.43895	0.642136	1	1973	0	gene-b2295		CDS	yfbV	PF04217 family membrane protein YfbV
gene-b1822	676	755	gene-b1822	9.4874	0.439706	0.642298	1	1974	0	gene-b1822		CDS	rlmA	23S rRNA m(1)G745 methyltransferase
gene-b3620	15972	9729	gene-b3620	13.6125	-0.434929	0.6423	1	1975	0	gene-b3620		CDS	waaF	ADP-heptose--LPS heptosyltransferase 2
gene-b1095	29100	32374	gene-b1095	14.9124	0.434069	0.642398	1	1976	0	gene-b1095		CDS	fabF	3-oxoacyl-[acyl carrier protein] synthase 2
gene-b1115	20	25	gene-b1115	4.48969	0.602181	0.642801	1	1977	0	gene-b1115		CDS	ycfT	inner membrane protein YcfT
gene-b4731	8	3	gene-b4731	2.29928	-1.13478	0.642805	1	1978	0	gene-b4731		CDS	ykiC	protein YkiC
gene-b0935	46	54	gene-b0935	5.64602	0.511578	0.64289	1	1979	0	gene-b0935		CDS	ssuD	FMNH2-dependent alkanesulfonate monooxygenase
gene-b3583	56	32	gene-b3583	5.41047	-0.527102	0.643191	1	1980	0	gene-b3583		CDS	sgbE	L-ribulose-5-phosphate 4-epimerase SgbE
gene-b4544	73	84	gene-b4544	6.29787	0.482746	0.643559	1	1981	0	gene-b4544		CDS	arnE	undecaprenyl-phosphate-alpha-L-Ara4N flippase - ArnE subunit
gene-b2711	138	82	gene-b2711	6.73983	-0.47072	0.643725	1	1982	0	gene-b2711		CDS	norW	NADH:flavorubredoxin reductase
gene-b1697	28	15	gene-b1697	4.36392	-0.620212	0.643774	1	1983	0	gene-b1697		CDS	ydiQ	putative electron transfer flavoprotein subunit YdiQ
gene-b2824	197	118	gene-b2824	7.25914	-0.459156	0.643868	1	1984	0	gene-b2824		CDS	ygdB	DUF2509 domain-containing protein YgdB
gene-b4666	12	16	gene-b4666	3.79928	0.69529	0.644012	1	1985	0	gene-b4666		CDS	ibsE	toxic peptide IbsE
gene-b1754	582	353	gene-b1754	8.83099	-0.441098	0.644215	1	1986	0	gene-b1754		CDS	ynjB	putative ABC transporter periplasmic binding protein YnjB
gene-b1242	482	538	gene-b1242	8.99897	0.438826	0.644672	1	1987	0	gene-b1242		CDS	ychE	MarC family putative inner membrane protein YchE
gene-b1734	318	192	gene-b1734	7.95572	-0.447668	0.644884	1	1988	0	gene-b1734		CDS	chbF	monoacetylchitobiose-6-phosphate hydrolase
gene-b1099	1352	1503	gene-b1099	10.484	0.433003	0.645262	1	1989	0	gene-b1099		CDS	holB	DNA polymerase III subunit delta'
gene-b3800	254	153	gene-b3800	7.62983	-0.451044	0.645448	1	1990	0	gene-b3800		CDS	aslB	putative anaerobic sulfatase maturation enzyme AslB
gene-b1988	87	51	gene-b1988	6.06448	-0.490265	0.645578	1	1991	0	gene-b1988		CDS	nac	DNA-binding transcriptional dual regulator Nac
gene-b3055	2309	1409	gene-b3055	10.8235	-0.432344	0.645753	1	1992	0	gene-b3055		CDS	ygiM	putative signal transduction protein (SH3 domain)
gene-b4023	772	859	gene-b4023	9.67628	0.43431	0.645868	1	1993	0	gene-b4023		CDS	yjbD	DUF3811 domain-containing protein YjbD
gene-b3931	15814	9667	gene-b3931	13.6007	-0.42981	0.646214	1	1994	0	gene-b3931		CDS	hslU	ATPase component of the HslVU protease
gene-b1026	130	147	gene-b1026	7.11781	0.457557	0.646223	1	1995	0	gene-b1026		CDS	insF4	IS3 element protein InsF
gene-b2532	4141	4593	gene-b2532	12.0973	0.42971	0.646331	1	1996	0	gene-b2532		CDS	trmJ	tRNA Cm32/Um32 methyltransferase
gene-b3668	592	659	gene-b3668	9.29359	0.434934	0.646524	1	1997	0	gene-b3668		CDS	uhpB	sensory histidine kinase UhpB
gene-b2743	3143	3486	gene-b2743	11.6994	0.429683	0.646575	1	1998	0	gene-b2743		CDS	pcm	protein-L-isoaspartate O-methyltransferase
gene-b3788	4793	5312	gene-b3788	12.3077	0.428579	0.647101	1	1999	0	gene-b3788		CDS	rffG	dTDP-glucose 4,6-dehydratase 2
[truncated: 2,306 more rows]

## Sheet: DE_result_ZX1-0mM-Cs_vs_ZX1-700
rownames(tcc$count)	ZX1.0mM.Cs	ZX1.700mM.Cs	gene_id	a.value	m.value	p.value	q.value	rank	estimatedDEG	Geneid	Genbank_ID	Gbkey	Gene	Product
gene-b0697	273	65046	gene-b0697	12.0715	7.30059	6.44781e-06	0.0178351	1	1	gene-b0697		CDS	kdpB	K(+) transporting P-type ATPase subunit KdpB
gene-b0698	246	54374	gene-b0698	11.8671	7.19229	8.28578e-06	0.0178351	2	1	gene-b0698		CDS	kdpA	K(+) transporting P-type ATPase subunit KdpA
gene-b1073	9581	128	gene-b1073	10.1435	-6.82178	2.77179e-05	0.0252431	3	1	gene-b1073		CDS	flgB	flagellar basal-body rod protein FlgB
gene-b1075	18918	284	gene-b1075	11.2092	-6.65355	2.87056e-05	0.0252431	4	1	gene-b1075		CDS	flgD	flagellar biosynthesis, initiation of hook assembly
gene-b1074	11864	176	gene-b1074	10.5274	-6.67069	3.31289e-05	0.0252431	5	1	gene-b1074		CDS	flgC	flagellar basal-body rod protein FlgC
gene-b1076	25887	434	gene-b1076	11.7413	-6.49421	3.63391e-05	0.0252431	6	1	gene-b1076		CDS	flgE	flagellar hook protein FlgE
gene-b0696	133	18793	gene-b0696	10.6571	6.5468	4.10457e-05	0.0252431	7	1	gene-b0696		CDS	kdpC	K(+) transporting P-type ATPase subunit KdpC
gene-b4240	29183	688	gene-b4240	12.1601	-6.0024	9.4505e-05	0.0453263	8	1	gene-b4240		CDS	treB	trehalose-specific PTS enzyme IIBC component
gene-b0953	285	27992	gene-b0953	11.4943	6.02209	9.90503e-05	0.0453263	9	1	gene-b0953		CDS	rmf	ribosome modulation factor
gene-b4513	24	4103	gene-b4513	8.32426	6.82168	0.000105288	0.0453263	10	1	gene-b4513		CDS	kdpF	K(+) transporting P-type ATPase subunit KdpF
gene-b1078	11724	288	gene-b1078	10.8741	-5.94308	0.000135461	0.0504224	11	0	gene-b1078		CDS	flgG	flagellar basal-body rod protein FlgG
gene-b1077	10355	253	gene-b1077	10.6911	-5.95087	0.00014055	0.0504224	12	0	gene-b1077		CDS	flgF	flagellar basal-body rod protein FlgF
gene-b4026	117	10508	gene-b4026	10.1453	5.89301	0.000192742	0.0638274	13	0	gene-b4026		CDS	yjbE	uncharacterized protein YjbE
gene-b4518	39	4073	gene-b4518	8.66918	6.11065	0.000330312	0.101571	14	0	gene-b4518		CDS	ymdF	stress-induced bacterial acidophilic repeat motifs-containing protein YmdF
gene-b1072	6552	213	gene-b1072	10.2368	-5.53883	0.000384143	0.110249	15	0	gene-b1072		CDS	flgA	flagellar basal body P-ring formation protein FlgA
gene-b1258	21	2533	gene-b1258	7.88002	6.31849	0.000522153	0.140492	16	0	gene-b1258		CDS	yciF	DUF892 domain-containing protein YciF
gene-b0695	697	36300	gene-b0695	12.3269	5.10684	0.00055892	0.141538	17	0	gene-b0695		CDS	kdpD	sensor histidine kinase KdpD
gene-b4239	15807	712	gene-b4239	11.7425	-5.06837	0.000661176	0.158131	18	0	gene-b4239		CDS	treC	trehalose-6-phosphate hydrolase
gene-b3426	32844	1617	gene-b3426	12.8618	-4.94006	0.000750324	0.162817	19	0	gene-b3426		CDS	glpD	aerobic glycerol 3-phosphate dehydrogenase
gene-b3153	120	7064	gene-b3153	9.87712	5.28356	0.00075641	0.162817	20	0	gene-b3153		CDS	yhbO	protein/nucleic acid deglycase 2
gene-b2240	16956	882	gene-b2240	11.9476	-4.8607	0.000966978	0.198231	21	0	gene-b2240		CDS	glpT	sn-glycerol 3-phosphate:phosphate antiporter
gene-b1922	4693	216	gene-b1922	10.0061	-5.03723	0.00116303	0.227584	22	0	gene-b1922		CDS	fliA	RNA polymerase sigma factor FliA
gene-b1257	41	2830	gene-b1257	8.44261	5.51321	0.00138803	0.251792	23	0	gene-b1257		CDS	yciE	DUF892 domain-containing protein YciE
gene-b1945	5834	311	gene-b1945	10.4261	-4.82532	0.00148569	0.251792	24	0	gene-b1945		CDS	fliM	flagellar motor switch protein FliM
gene-b2143	30923	1959	gene-b2143	12.9567	-4.57631	0.00152044	0.251792	25	0	gene-b2143		CDS	cdd	cytidine/deoxycytidine deaminase
gene-b2241	8742	503	gene-b2241	11.0646	-4.71516	0.00152069	0.251792	26	0	gene-b2241		CDS	glpA	anaerobic glycerol-3-phosphate dehydrogenase subunit A
gene-b1939	5817	320	gene-b1939	10.4445	-4.77995	0.00161271	0.257137	27	0	gene-b1939		CDS	fliG	flagellar motor switch protein FliG
gene-b3003	169	7049	gene-b3003	10.1226	4.7865	0.00179934	0.269226	28	0	gene-b3003		CDS	yghA	NADP(+)-dependent aldehyde reductase
gene-b2579	24998	1674	gene-b2579	12.6898	-4.49626	0.0018136	0.269226	29	0	gene-b2579		CDS	grcA	stress-induced alternate pyruvate formate-lyase subunit
gene-b1732	290	10577	gene-b1732	10.8048	4.59291	0.00205102	0.290517	30	0	gene-b1732		CDS	katE	catalase HPII
gene-b1481	54	2978	gene-b1481	8.67805	5.18942	0.00209199	0.290517	31	0	gene-b1481		CDS	bdm	biofilm-dependent modulation protein
gene-b1946	3443	189	gene-b1946	9.68639	-4.78303	0.00224388	0.299929	32	0	gene-b1946		CDS	fliN	flagellar motor switch protein FliN
gene-b1938	7678	514	gene-b1938	10.9866	-4.49671	0.00236759	0.299929	33	0	gene-b1938		CDS	fliF	flagellar basal-body MS-ring and collar protein
gene-b4381	20931	1544	gene-b4381	12.5034	-4.35672	0.00241377	0.299929	34	0	gene-b4381		CDS	deoC	deoxyribose-phosphate aldolase
gene-b1071	3434	195	gene-b1071	9.70705	-4.73417	0.00243844	0.299929	35	0	gene-b1071		CDS	flgM	anti-sigma factor for FliA (sigma(28))
gene-b1259	7	1058	gene-b1259	6.45778	6.64395	0.00265986	0.318075	36	0	gene-b1259		CDS	yciG	stress-induced bacterial acidophilic repeat motifs-containing protein YciG
gene-b1944	3045	178	gene-b1944	9.55452	-4.69232	0.0028737	0.327953	37	0	gene-b1944		CDS	fliL	flagellar protein FliL
gene-b4045	483	14755	gene-b4045	11.4129	4.33721	0.00289482	0.327953	38	0	gene-b4045		CDS	yjbJ	putative stress response protein YjbJ
gene-b1480	360	11064	gene-b1480	10.9933	4.34591	0.00312969	0.337081	39	0	gene-b1480		CDS	sra	ribosome-associated protein Sra
gene-b2097	732	21014	gene-b2097	11.9679	4.24754	0.003132	0.337081	40	0	gene-b2097		CDS	fbaB	fructose-bisphosphate aldolase class I
gene-b3927	9486	776	gene-b3927	11.4363	-4.20749	0.00371882	0.390476	41	0	gene-b3927		CDS	glpF	glycerol facilitator
gene-b1940	3168	225	gene-b1940	9.75211	-4.4114	0.00439401	0.450386	42	0	gene-b1940		CDS	fliH	flagellar biosynthesis protein FliH
gene-b1079	2939	214	gene-b1079	9.66183	-4.37547	0.00492089	0.487667	43	0	gene-b1079		CDS	flgH	flagellar L-ring protein
gene-b1937	1833	110	gene-b1937	8.84122	-4.65445	0.00498429	0.487667	44	0	gene-b1937		CDS	fliE	flagellar protein FliE
gene-b2809	152	4533	gene-b2809	9.72763	4.3025	0.00543833	0.520267	45	0	gene-b2809		CDS	ygdI	DUF903 domain-containing lipoprotein YgdI
gene-b3926	16489	1696	gene-b3926	12.3991	-3.87712	0.00602576	0.563932	46	0	gene-b3926		CDS	glpK	glycerol kinase
gene-b1200	16280	1745	gene-b1200	12.4105	-3.81763	0.00671782	0.615324	47	0	gene-b1200		CDS	dhaK	dihydroxyacetone kinase subunit K
gene-b2242	4197	406	gene-b2242	10.3808	-3.96563	0.00767281	0.677089	48	0	gene-b2242		CDS	glpB	anaerobic glycerol-3-phosphate dehydrogenase subunit B
gene-b0753	186	4709	gene-b0753	9.90072	4.06622	0.0077067	0.677089	49	0	gene-b0753		CDS	ybgS	PF13985 family protein YbgS
gene-b1199	9861	1105	gene-b1199	11.7192	-3.75351	0.00822573	0.708235	50	0	gene-b1199		CDS	dhaL	dihydroxyacetone kinase subunit L
gene-b1581	37	1558	gene-b1581	7.93801	4.8002	0.00890429	0.741205	51	0	gene-b1581		CDS	rspA	mandelate racemase/muconate lactonizing enzyme family protein RspA
gene-b3517	115	3134	gene-b3517	9.26018	4.17248	0.008953	0.741205	52	0	gene-b3517		CDS	gadA	glutamate decarboxylase A
gene-b1070	2566	240	gene-b1070	9.64664	-4.01424	0.00955908	0.749405	53	0	gene-b1070		CDS	flgN	flagellar biosynthesis protein FlgN
gene-b1492	55	1903	gene-b1492	8.36825	4.51688	0.00956664	0.749405	54	0	gene-b1492		CDS	gadC	L-glutamate:4-aminobutyrate antiporter
gene-b1897	277	6011	gene-b1897	10.3641	3.84382	0.00957428	0.749405	55	0	gene-b1897		CDS	otsB	trehalose-6-phosphate phosphatase
gene-b1947	1820	161	gene-b1947	9.11086	-4.09463	0.0112475	0.851128	56	0	gene-b1947		CDS	fliO	flagellar biosynthesis protein FliO
gene-b0485	295	5971	gene-b0485	10.4047	3.74336	0.0112955	0.851128	57	0	gene-b0485		CDS	glsA	glutaminase 1
gene-b1493	51	1711	gene-b1493	8.23707	4.47238	0.0116372	0.851128	58	0	gene-b1493		CDS	gadB	glutamate decarboxylase B
gene-b3117	3361	371	gene-b3117	10.1555	-3.77522	0.0116919	0.851128	59	0	gene-b3117		CDS	tdcB	catabolic threonine dehydratase
gene-b1943	3016	328	gene-b1943	9.98853	-3.79669	0.0120189	0.851128	60	0	gene-b1943		CDS	fliK	flagellar hook-length control protein
gene-b1198	13054	1739	gene-b1198	12.2487	-3.50399	0.0120601	0.851128	61	0	gene-b1198		CDS	dhaM	dihydroxyacetone kinase subunit M
gene-b2239	9278	1229	gene-b2239	11.752	-3.51215	0.0126319	0.877099	62	0	gene-b2239		CDS	glpQ	glycerophosphoryl diester phosphodiesterase GlpQ
gene-b4568	907	15367	gene-b4568	11.8968	3.48677	0.0128762	0.879871	63	0	gene-b4568		CDS	ytjA	DUF1328 domain-containing protein YtjA
gene-b4662	796	13377	gene-b4662	11.7026	3.47502	0.0135083	0.89635	64	0	gene-b4662		CDS	sgrT	PtsG glucose transporter inhibitor
gene-b0608	88	2268	gene-b0608	8.83386	4.09195	0.0136713	0.89635	65	0	gene-b0608		CDS	ybdR	putative Zn(2(+))-dependent alcohol dehydrogenase YbdR
gene-b1896	576	9909	gene-b1896	11.2528	3.50878	0.0137419	0.89635	66	0	gene-b1896		CDS	otsA	trehalose-6-phosphate synthase
gene-b0486	300	5590	gene-b0486	10.3693	3.62399	0.0140962	0.905734	67	0	gene-b0486		CDS	ybaT	putative transporter YbaT
gene-b4382	22566	3412	gene-b4382	13.1297	-3.32128	0.0155637	0.985321	68	0	gene-b4382		CDS	deoA	thymidine phosphorylase
gene-b1942	1595	172	gene-b1942	9.06335	-3.8089	0.0188235	1	69	0	gene-b1942		CDS	fliJ	flagellar biosynthesis protein FliJ
gene-b1536	30	1102	gene-b1536	7.53694	4.60319	0.0190007	1	70	0	gene-b1536		CDS	ydeI	BOF family protein YdeI
gene-b0808	106	2282	gene-b0808	8.97254	3.83234	0.0192267	1	71	0	gene-b0808		CDS	ybiO	moderate conductance mechanosensitive channel YbiO
gene-b1482	443	6809	gene-b1482	10.7927	3.34624	0.0201611	1	72	0	gene-b1482		CDS	osmC	osmotically inducible peroxiredoxin OsmC
gene-b4376	5251	70097	gene-b4376	14.2583	3.14287	0.0202239	1	73	0	gene-b4376		CDS	osmY	periplasmic chaperone OsmY
gene-b1923	1514	166	gene-b1923	9.00014	-3.78493	0.0203578	1	74	0	gene-b1923		CDS	fliC	flagellar filament structural protein
gene-b3588	185	3317	gene-b3588	9.64407	3.56846	0.0206143	1	75	0	gene-b3588		CDS	aldB	aldehyde dehydrogenase B
gene-b0379	55	1450	gene-b0379	8.17214	4.12465	0.0218424	1	76	0	gene-b0379		CDS	yaiY	DUF2755 domain-containing inner membrane protein YaiY
gene-b0694	259	4181	gene-b0694	10.0538	3.417	0.022401	1	77	0	gene-b0694		CDS	kdpE	DNA-binding transcriptional activator KdpE
gene-b1967	745	10233	gene-b1967	11.4616	3.18402	0.0232343	1	78	0	gene-b1967		CDS	hchA	protein/nucleic acid deglycase 1
gene-b1921	1341	150	gene-b1921	8.8395	-3.7561	0.0236229	1	79	0	gene-b1921		CDS	fliZ	DNA-binding transcriptional regulator FliZ
gene-b3365	6424	1094	gene-b3365	11.4029	-3.14968	0.0249471	1	80	0	gene-b3365		CDS	nirB	nitrite reductase (NADH) large subunit
gene-b2130	192	3149	gene-b2130	9.63336	3.43989	0.0256006	1	81	0	gene-b2130		CDS	yehY	glycine betaine ABC transporter membrane subunit YehY
gene-b2466	193	3123	gene-b2466	9.63113	3.42044	0.0264498	1	82	0	gene-b2466		CDS	ypfG	DUF1176 domain-containing protein YpfG
gene-b1722	1752	234	gene-b1722	9.35312	-3.50025	0.0265083	1	83	0	gene-b1722		CDS	ydiY	acid-inducible putative outer membrane protein YdiY
gene-b2206	7521	1363	gene-b2206	11.6752	-3.05996	0.0278456	1	84	0	gene-b2206		CDS	napA	periplasmic nitrate reductase subunit NapA
gene-b1941	2633	420	gene-b1941	10.0689	-3.24407	0.0296264	1	85	0	gene-b1941		CDS	fliI	flagellar export ATPase FliI
gene-b4238	7213	1349	gene-b4238	11.6376	-3.01453	0.030187	1	86	0	gene-b4238		CDS	nrdD	anaerobic ribonucleoside-triphosphate reductase
gene-b1948	1893	278	gene-b1948	9.53324	-3.36334	0.0302712	1	87	0	gene-b1948		CDS	fliP	flagellar biosynthesis protein FliP
gene-b1337	155	2505	gene-b1337	9.3139	3.41865	0.0308515	1	88	0	gene-b1337		CDS	abgB	p-aminobenzoyl-glutamate hydrolase subunit B
gene-b0789	98	1818	gene-b0789	8.75197	3.6176	0.0312399	1	89	0	gene-b0789		CDS	clsB	cardiolipin synthase B
gene-b1747	494	6155	gene-b1747	10.7985	3.04335	0.0333572	1	90	0	gene-b1747		CDS	astA	arginine N-succinyltransferase
gene-b1744	232	3199	gene-b1744	9.78124	3.1896	0.0359316	1	91	0	gene-b1744		CDS	astE	succinylglutamate desuccinylase
gene-b1338	209	2949	gene-b1338	9.64723	3.22283	0.0360037	1	92	0	gene-b1338		CDS	abgA	p-aminobenzoyl-glutamate hydrolase subunit A
gene-b2498	4254	823	gene-b2498	10.9002	-2.96568	0.0370589	1	93	0	gene-b2498		CDS	upp	uracil phosphoribosyltransferase
gene-b1783	824	9264	gene-b1783	11.4625	2.8951	0.0375613	1	94	0	gene-b1783		CDS	yeaG	protein kinase YeaG
gene-b4314	17441	3799	gene-b4314	13.0213	-2.79461	0.0383783	1	95	0	gene-b4314		CDS	fimA	type 1 fimbriae major subunit
gene-b2243	2083	358	gene-b2243	9.78467	-3.13645	0.0389686	1	96	0	gene-b2243		CDS	glpC	anaerobic glycerol-3-phosphate dehydrogenase subunit C
gene-b2062	47	1063	gene-b2062	7.8348	3.90351	0.0407564	1	97	0	gene-b2062		CDS	wza	outer membrane polysaccharide export protein Wza
gene-b0220	1044	11105	gene-b0220	11.764	2.81519	0.0410711	1	98	0	gene-b0220		CDS	ivy	periplasmic chaperone, inhibitor of vertebrate C-type lysozyme
gene-b2047	53	1115	gene-b2047	7.95592	3.79908	0.0427564	1	99	0	gene-b2047		CDS	wcaJ	UDP-glucose:undecaprenyl-phosphate glucose-1-phosphate transferase
gene-b1748	578	6285	gene-b1748	10.9269	2.84695	0.044496	1	100	0	gene-b1748		CDS	astC	succinylornithine transaminase
gene-b0594	1380	13908	gene-b0594	12.1276	2.73735	0.0448029	1	101	0	gene-b0594		CDS	entE	2,3-dihydroxybenzoate-AMP ligase
gene-b1746	674	7119	gene-b1746	11.1276	2.80503	0.0458073	1	102	0	gene-b1746		CDS	astD	aldehyde dehydrogenase
gene-b1784	150	2083	gene-b1784	9.15718	3.1998	0.0467089	1	103	0	gene-b1784		CDS	yeaH	DUF444 domain-containing protein YeaH
gene-b0595	939	9502	gene-b0595	11.575	2.74321	0.0472066	1	104	0	gene-b0595		CDS	entB	enterobactin synthase component B
gene-b0593	1106	11055	gene-b0593	11.8023	2.72545	0.0472276	1	105	0	gene-b0593		CDS	entC	isochorismate synthase EntC
gene-b3506	371	4189	gene-b3506	10.3144	2.90129	0.0472281	1	106	0	gene-b3506		CDS	slp	starvation lipoprotein
gene-b4784	2366	463	gene-b4784	10.0621	-2.94919	0.0472563	1	107	0	gene-b4784		CDS	yqgG	protein YqgG
gene-b4029	130	1874	gene-b4029	8.97768	3.25371	0.0473398	1	108	0	gene-b4029		CDS	yjbH	putative lipoprotein YjbH
gene-b0929	17809	4265	gene-b0929	13.1199	-2.65781	0.047679	1	109	0	gene-b0929		CDS	ompF	outer membrane porin F
gene-b1745	551	5853	gene-b1745	10.841	2.81323	0.0477414	1	110	0	gene-b1745		CDS	astB	N-succinylarginine dihydrolase
gene-b1580	38	887	gene-b1580	7.5509	3.94904	0.0490133	1	111	0	gene-b1580		CDS	rspB	putative zinc-binding dehydrogenase RspB
gene-b2939	2098	408	gene-b2939	9.88415	-2.9582	0.0494262	1	112	0	gene-b2939		CDS	yqgB	acid stress response protein YqgB
gene-b2014	13559	3269	gene-b2014	12.7313	-2.64815	0.0494495	1	113	0	gene-b2014		CDS	plaP	putrescine:H(+) symporter PlaP
gene-b1681	1191	11563	gene-b1681	11.8881	2.68345	0.0500164	1	114	0	gene-b1681		CDS	sufD	Fe-S cluster scaffold complex subunit SufD
gene-b2129	197	2473	gene-b2129	9.47759	3.05417	0.0500638	1	115	0	gene-b2129		CDS	yehX	glycine betaine ABC transporter ATP binding subunit YehX
gene-b0596	672	6840	gene-b0596	11.0966	2.75164	0.0500957	1	116	0	gene-b0596		CDS	entA	2,3-dihydro-2,3-dihydroxybenzoate dehydrogenase
gene-b1879	4583	1037	gene-b1879	11.1207	-2.7397	0.0508578	1	117	0	gene-b1879		CDS	flhA	flagellar biosynthesis protein FlhA
gene-b2465	1770	16596	gene-b2465	12.4346	2.63319	0.0515901	1	118	0	gene-b2465		CDS	tktB	transketolase 2
gene-b4028	50	1004	gene-b4028	7.83824	3.73186	0.0516629	1	119	0	gene-b4028		CDS	yjbG	capsule biosynthesis GfcC family protein YjbG
gene-b4027	72	1212	gene-b4027	8.23709	3.47743	0.054358	1	120	0	gene-b4027		CDS	yjbF	lipoprotein YjbF
gene-b0871	1127	10521	gene-b0871	11.7802	2.62689	0.0553276	1	121	0	gene-b0871		CDS	poxB	pyruvate oxidase
gene-b2131	275	3071	gene-b2131	9.87443	2.88538	0.0554051	1	122	0	gene-b2131		CDS	osmF	glycine betaine ABC transporter periplasmic binding protein OsmF
gene-b0790	94	1418	gene-b0790	8.54266	3.31923	0.0554423	1	123	0	gene-b0790		CDS	ybhP	endonuclease/exonuclease/phosphatase domain-containing protein YbhP
gene-b1597	32	766	gene-b1597	7.32114	3.98538	0.0574379	1	124	0	gene-b1597		CDS	asr	periplasmic chaperone Asr
gene-b2957	2643	593	gene-b2957	10.3205	-2.7519	0.0591713	1	125	0	gene-b2957		CDS	ansB	L-asparaginase 2
gene-b1680	918	8425	gene-b1680	11.4719	2.60229	0.0596835	1	126	0	gene-b1680		CDS	sufS	L-cysteine desulfurase
gene-b4067	364	3735	gene-b4067	10.2179	2.76327	0.0598543	1	127	0	gene-b4067		CDS	actP	acetate/glycolate:cation symporter
gene-b1858	2245	492	gene-b1858	10.068	-2.78581	0.0603436	1	128	0	gene-b1858		CDS	znuC	Zn(2(+)) ABC transporter ATP binding subunit
gene-b4154	18062	4881	gene-b4154	13.2274	-2.48353	0.0625184	1	129	0	gene-b4154		CDS	frdA	fumarate reductase flavoprotein subunit
gene-b3556	50447	13871	gene-b3556	14.7217	-2.45852	0.0625228	1	130	0	gene-b3556		CDS	cspA	cold shock protein CspA
gene-b1683	1841	15854	gene-b1683	12.43	2.51046	0.0625989	1	131	0	gene-b1683		CDS	sufB	Fe-S cluster scaffold complex subunit SufB
gene-b2128	121	1591	gene-b2128	8.80783	3.12103	0.0627678	1	132	0	gene-b2128		CDS	yehW	glycine betaine ABC transporter membrane subunit YehW
gene-b1949	884	141	gene-b1949	8.49427	-3.24417	0.0630109	1	133	0	gene-b1949		CDS	fliQ	flagellar biosynthesis protein FliQ
gene-b1739	1306	11383	gene-b1739	11.9433	2.52783	0.0634582	1	134	0	gene-b1739		CDS	osmE	osmotically-inducible lipoprotein OsmE
gene-b1682	810	7230	gene-b1682	11.2713	2.56218	0.0652701	1	135	0	gene-b1682		CDS	sufC	Fe-S cluster scaffold complex subunit SufC
gene-b2672	368	3632	gene-b2672	10.2056	2.70716	0.0652834	1	136	0	gene-b2672		CDS	ygaM	DUF883 domain-containing protein YgaM
gene-b2060	132	1640	gene-b2060	8.89248	3.03926	0.0672712	1	137	0	gene-b2060		CDS	wzc	protein-tyrosine kinase Wzc
gene-b2678	3026	24750	gene-b2678	13.1097	2.43612	0.0676051	1	138	0	gene-b2678		CDS	proW	glycine betaine ABC transporter membrane subunit ProW
gene-b2172	3989	1023	gene-b2172	11.0107	-2.55904	0.0682882	1	139	0	gene-b2172		CDS	yeiQ	putative oxidoreductase YeiQ
gene-b2679	4086	32750	gene-b2679	13.5284	2.40691	0.0696028	1	140	0	gene-b2679		CDS	proX	glycine betaine ABC transporter periplasmic binding protein ProX
gene-b0411	27825	7987	gene-b0411	13.8943	-2.39648	0.07	1	141	0	gene-b0411		CDS	tsx	nucleoside-specific channel-forming protein Tsx
gene-b2053	166	1894	gene-b2053	9.16167	2.91636	0.0701455	1	142	0	gene-b2053		CDS	gmd	GDP-mannose 4,6-dehydratase
gene-b1878	880	151	gene-b1878	8.54042	-3.13878	0.070744	1	143	0	gene-b1878		CDS	flhE	flagellar protein FlhE
gene-b3845	677	5922	gene-b3845	10.998	2.53303	0.0712036	1	144	0	gene-b3845		CDS	fadA	3-ketoacyl-CoA thiolase
gene-b3519	411	3819	gene-b3519	10.3215	2.62016	0.0719878	1	145	0	gene-b3519		CDS	treF	cytoplasmic trehalase
gene-b2669	559	4932	gene-b2669	10.7279	2.54543	0.073431	1	146	0	gene-b2669		CDS	stpA	DNA-binding transcriptional repressor StpA with RNA chaperone activity
gene-b2046	51	877	gene-b2046	7.75497	3.50818	0.0740343	1	147	0	gene-b2046		CDS	wzxC	colanic acid repeat unit flippase
gene-b2235	26419	7797	gene-b2235	13.8395	-2.35641	0.0745509	1	148	0	gene-b2235		CDS	nrdB	ribonucleoside-diphosphate reductase 1 subunit beta
gene-b1925	849	148	gene-b1925	8.50008	-3.11599	0.0746414	1	149	0	gene-b1925		CDS	fliS	flagellar biosynthesis protein FliS
gene-b3313	168624	50556	gene-b3313	16.5251	-2.33368	0.0747524	1	150	0	gene-b3313		CDS	rplP	50S ribosomal subunit protein L16
gene-b0597	454	4068	gene-b0597	10.4389	2.56773	0.0755681	1	151	0	gene-b0597		CDS	entH	proofreading thioesterase in enterobactin biosynthesis
gene-b2659	118	1442	gene-b2659	8.71879	3.01539	0.0760723	1	152	0	gene-b2659		CDS	glaH	glutarate dioxygenase GlaH
gene-b3118	1226	260	gene-b3118	9.1716	-2.8332	0.0780509	1	153	0	gene-b3118		CDS	tdcA	DNA-binding transcriptional activator TdcA
gene-b1468	210	2145	gene-b1468	9.42105	2.75669	0.0786312	1	154	0	gene-b1468		CDS	narZ	nitrate reductase Z subunit alpha
gene-b3552	3379	911	gene-b3552	10.8074	-2.4869	0.0787298	1	155	0	gene-b3552		CDS	yiaD	PF13488 family lipoprotein YiaD
gene-b1926	716	118	gene-b1926	8.21377	-3.197	0.0797349	1	156	0	gene-b1926		CDS	fliT	flagellar biosynthesis protein FliT
gene-b4119	189	1963	gene-b4119	9.28109	2.78078	0.0804033	1	157	0	gene-b4119		CDS	melA	alpha-galactosidase
gene-b2052	131	1507	gene-b2052	8.82599	2.92822	0.0809097	1	158	0	gene-b2052		CDS	fcl	GDP-L-fucose synthase
gene-b1469	36	702	gene-b1469	7.34317	3.68958	0.0816634	1	159	0	gene-b1469		CDS	narU	nitrate/nitrite transporter NarU
gene-b2080	64	953	gene-b2080	7.97871	3.30051	0.0820712	1	160	0	gene-b2080		CDS	yegP	DUF1508 domain-containing protein YegP
gene-b2050	96	1212	gene-b2050	8.44461	3.06239	0.0831668	1	161	0	gene-b2050		CDS	wcaI	colanic acid biosynthesis fucosyltransferase WcaI
gene-b4411	496	4204	gene-b4411	10.5264	2.48753	0.0832604	1	162	0	gene-b4411		CDS	ecnB	bacteriolytic entericidin B lipoprotein
gene-b1525	4491	1289	gene-b1525	11.263	-2.39661	0.0836052	1	163	0	gene-b1525		CDS	sad	succinate semialdehyde dehydrogenase (NAD(P)(+)) Sad
gene-b2236	6596	1955	gene-b2236	11.8407	-2.35025	0.0837954	1	164	0	gene-b2236		CDS	yfaE	ferredoxin-like diferric-tyrosyl radical cofactor maintenance protein YfaE
gene-b3304	162484	51417	gene-b3304	16.5105	-2.2558	0.0841913	1	165	0	gene-b3304		CDS	rplR	50S ribosomal subunit protein L18
gene-b3315	167712	53094	gene-b3315	16.5565	-2.25519	0.0842544	1	166	0	gene-b3315		CDS	rplV	50S ribosomal subunit protein L22
gene-b1517	56	872	gene-b1517	7.81831	3.36501	0.0845912	1	167	0	gene-b1517		CDS	lsrF	3-hydroxy-2,4-pentadione 5-phosphate thiolase
gene-b3305	201056	63849	gene-b3305	16.8203	-2.25068	0.0847509	1	168	0	gene-b3305		CDS	rplF	50S ribosomal subunit protein L6
gene-b1895	1135	246	gene-b1895	9.07604	-2.80179	0.084881	1	169	0	gene-b1895		CDS	uspC	universal stress protein C
gene-b3312	151598	48158	gene-b3312	16.4132	-2.25023	0.0849394	1	170	0	gene-b3312		CDS	rpmC	50S ribosomal subunit protein L29
gene-b1684	755	6025	gene-b1684	11.0891	2.40059	0.0853368	1	171	0	gene-b1684		CDS	sufA	iron-sulfur cluster insertion protein SufA
gene-b1836	176	1814	gene-b1836	9.17274	2.7697	0.0853747	1	172	0	gene-b1836		CDS	yebV	DUF1480 domain-containing protein YebV
gene-b0063	79	1060	gene-b0063	8.20736	3.15024	0.0855832	1	173	0	gene-b0063		CDS	araB	ribulokinase
gene-b3116	2797	769	gene-b3116	10.5488	-2.45865	0.0862157	1	174	0	gene-b3116		CDS	tdcC	threonine/serine:H(+) symporter
gene-b3364	2853	787	gene-b3364	10.5798	-2.45387	0.0862612	1	175	0	gene-b3364		CDS	tsgA	putative transporter TsgA
gene-b2044	39	713	gene-b2044	7.41212	3.59653	0.0864127	1	176	0	gene-b2044		CDS	wcaL	putative colanic acid biosynthesis glycosyl transferase WcaL
gene-b2045	60	897	gene-b2045	7.88847	3.30625	0.086642	1	177	0	gene-b2045		CDS	wcaK	colanic acid biosynthesis pyruvyl transferase WcaK
gene-b3316	150057	48118	gene-b3316	16.4053	-2.23669	0.0866976	1	178	0	gene-b3316		CDS	rpsS	30S ribosomal subunit protein S19
gene-b3314	246585	79187	gene-b3314	17.1229	-2.23457	0.086763	1	179	0	gene-b3314		CDS	rpsC	30S ribosomal subunit protein S3
gene-b0812	4590	33166	gene-b0812	13.6214	2.25732	0.0872047	1	180	0	gene-b0812		CDS	dps	DNA protection during starvation protein
gene-b2049	118	1353	gene-b2049	8.67284	2.92348	0.0879795	1	181	0	gene-b2049		CDS	cpsB	mannose-1-phosphate guanylyltransferase
gene-b3309	183831	59579	gene-b3309	16.7058	-2.22133	0.0886235	1	182	0	gene-b3309		CDS	rplX	50S ribosomal subunit protein L24
gene-b3831	44250	14268	gene-b3831	14.6475	-2.22872	0.0890372	1	183	0	gene-b3831		CDS	udp	uridine phosphorylase
gene-b2059	57	854	gene-b2059	7.81603	3.30938	0.0907084	1	184	0	gene-b2059		CDS	wcaA	UDP-glucuronate:2-O-Ac-beta-D-Gal-(1->3)-alpha-L-Fuc-(1->4)-2/3-O-Ac-alpha-L-Fuc-(1->3)-beta-D-Glc-PP-Und beta-(1,3)-glucuronosyltransferase
gene-b3311	123032	40300	gene-b3311	16.1341	-2.20601	0.0909057	1	185	0	gene-b3311		CDS	rpsQ	30S ribosomal subunit protein S17
gene-b3830	589	4692	gene-b3830	10.7296	2.39804	0.0909526	1	186	0	gene-b3830		CDS	ysgA	putative dienelactone hydrolase
gene-b3306	176814	58076	gene-b3306	16.6593	-2.20204	0.0912417	1	187	0	gene-b3306		CDS	rpsH	30S ribosomal subunit protein S8
gene-b1109	10229	3259	gene-b1109	12.5258	-2.24599	0.0928145	1	188	0	gene-b1109		CDS	ndh	NADH:quinone oxidoreductase II
gene-b2057	49	778	gene-b2057	7.63971	3.39309	0.0928437	1	189	0	gene-b2057		CDS	wcaC	colanic acid biosynthesis galactosyltransferase WcaC
gene-b2662	270	2406	gene-b2662	9.68516	2.55978	0.0939462	1	190	0	gene-b2662		CDS	gabT	4-aminobutyrate aminotransferase GabT
gene-b3307	165664	55338	gene-b3307	16.5775	-2.17774	0.0946441	1	191	0	gene-b3307		CDS	rpsN	30S ribosomal subunit protein S14
gene-b3317	284519	95218	gene-b3317	17.3591	-2.17504	0.0948131	1	192	0	gene-b3317		CDS	rplB	50S ribosomal subunit protein L2
gene-b2464	1008	7470	gene-b2464	11.4526	2.29379	0.0949509	1	193	0	gene-b2464		CDS	talA	transaldolase A
gene-b1516	49	769	gene-b1516	7.63132	3.37631	0.0952894	1	194	0	gene-b1516		CDS	lsrB	Autoinducer-2 ABC transporter periplasmic binding protein
gene-b3472	11957	3915	gene-b3472	12.7707	-2.20659	0.0970523	1	195	0	gene-b3472		CDS	dcrB	periplasmic bacteriophage sensitivity protein DcrB
gene-b3308	208893	70698	gene-b3308	16.9214	-2.15885	0.0972326	1	196	0	gene-b3308		CDS	rplE	50S ribosomal subunit protein L5
gene-b2056	33	622	gene-b2056	7.19313	3.64055	0.0976267	1	197	0	gene-b2056		CDS	wcaD	colanic acid polymerase
gene-b3318	141007	47912	gene-b3318	16.3573	-2.15313	0.0982565	1	198	0	gene-b3318		CDS	rplW	50S ribosomal subunit protein L23
gene-b3310	160422	54580	gene-b3310	16.5443	-2.15125	0.098457	1	199	0	gene-b3310		CDS	rplN	50S ribosomal subunit protein L14
gene-b3302	121840	41431	gene-b3302	16.1471	-2.15203	0.0985122	1	200	0	gene-b3302		CDS	rpmD	50S ribosomal subunit protein L30
gene-b3303	175679	59809	gene-b3303	16.6759	-2.15033	0.098545	1	201	0	gene-b3303		CDS	rpsE	30S ribosomal subunit protein S5
gene-b3843	25624	8618	gene-b3843	13.8897	-2.16789	0.0988271	1	202	0	gene-b3843		CDS	ubiD	3-octaprenyl-4-hydroxybenzoate decarboxylase
gene-b3319	155195	52921	gene-b3319	16.4982	-2.14799	0.0989508	1	203	0	gene-b3319		CDS	rplD	50S ribosomal subunit protein L4
gene-b0284	95	1111	gene-b0284	8.37429	2.95196	0.0995308	1	204	0	gene-b0284		CDS	paoC	aldehyde dehydrogenase: molybdenum cofactor-binding subunit
gene-b0897	311	2623	gene-b0897	9.84943	2.48041	0.0995717	1	205	0	gene-b0897		CDS	ycaC	putative hydrolase YcaC
gene-b2660	177	1684	gene-b2660	9.12318	2.65425	0.101543	1	206	0	gene-b2660		CDS	lhgD	L-2-hydroxyglutarate dehydrogenase
gene-b0474	13440	4579	gene-b0474	12.9681	-2.14925	0.104574	1	207	0	gene-b0474		CDS	adk	adenylate kinase
gene-b2266	1269	8829	gene-b2266	11.7393	2.20273	0.105046	1	208	0	gene-b2266		CDS	elaB	tail-anchored inner membrane protein ElaB
gene-b3301	266578	93953	gene-b3301	17.3025	-2.10037	0.105897	1	209	0	gene-b3301		CDS	rplO	50S ribosomal subunit protein L15
gene-b2007	7827	2638	gene-b2007	12.1803	-2.16484	0.106779	1	210	0	gene-b2007		CDS	tmaR	PTS system regulator TmaR
gene-b2661	323	2610	gene-b2661	9.87315	2.41862	0.107517	1	211	0	gene-b2661		CDS	gabD	succinate-semialdehyde dehydrogenase (NADP(+)) GabD
gene-b1537	15	423	gene-b1537	6.34624	4.2218	0.107579	1	212	0	gene-b1537		CDS	ydeJ	PF02464 family protein YdeJ
gene-b4189	4194	1360	gene-b4189	11.2523	-2.22054	0.107792	1	213	0	gene-b4189		CDS	bsmA	DUF1471 domain-containing putative lipoprotein BsmA
gene-b2964	2524	771	gene-b2964	10.4766	-2.30673	0.108216	1	214	0	gene-b2964		CDS	nupG	nucleoside:H(+) symporter NupG
gene-b4226	21808	7643	gene-b4226	13.6868	-2.10847	0.108333	1	215	0	gene-b4226		CDS	ppa	inorganic pyrophosphatase
gene-b4678	2496	765	gene-b4678	10.4629	-2.30191	0.109229	1	216	0	gene-b4678		CDS	yoeI	uncharacterized protein YoeI
gene-b3094	4191	1369	gene-b3094	11.2565	-2.21	0.109343	1	217	0	gene-b3094		CDS	exuR	DNA-binding transcriptional repressor ExuR
gene-b1880	1395	378	gene-b1880	9.53469	-2.47963	0.109359	1	218	0	gene-b1880		CDS	flhB	flagellar biosynthesis protein FlhB
gene-b3986	138226	49589	gene-b3986	16.3677	-2.07476	0.110248	1	219	0	gene-b3986		CDS	rplL	50S ribosomal subunit protein L12
gene-b2061	22	489	gene-b2061	6.7271	3.87844	0.110257	1	220	0	gene-b2061		CDS	wzb	protein-tyrosine phosphatase
gene-b3115	1816	528	gene-b3115	9.96601	-2.37798	0.110368	1	221	0	gene-b3115		CDS	tdcD	propionate kinase
gene-b3985	183576	66511	gene-b3985	16.7842	-2.06054	0.11239	1	222	0	gene-b3985		CDS	rplJ	50S ribosomal subunit protein L10
gene-b3764	3390	1104	gene-b3764	10.9483	-2.21437	0.113328	1	223	0	gene-b3764		CDS	maoP	macrodomain Ori protein
gene-b4383	23224	8360	gene-b4383	13.7969	-2.06987	0.114242	1	224	0	gene-b4383		CDS	deoB	phosphopentomutase
gene-b1478	476	3500	gene-b1478	10.3645	2.2825	0.114764	1	225	0	gene-b1478		CDS	adhP	ethanol dehydrogenase/alcohol dehydrogenase
gene-b0693	79	921	gene-b0693	8.10596	2.94745	0.116409	1	226	0	gene-b0693		CDS	speF	inducible ornithine decarboxylase
gene-b1197	345	2648	gene-b1197	9.93111	2.34441	0.116868	1	227	0	gene-b1197		CDS	treA	periplasmic trehalase
gene-b0788	66	826	gene-b0788	7.89774	3.04978	0.116945	1	228	0	gene-b0788		CDS	ybhN	PF03706 family inner membrane protein YbhN
gene-b0978	93	1014	gene-b0978	8.29304	2.85086	0.117602	1	229	0	gene-b0978		CDS	appC	cytochrome bd-II subunit 1
gene-b2899	4443	1523	gene-b2899	11.3756	-2.14044	0.118804	1	230	0	gene-b2899		CDS	yqfA	hemolysin-III family protein YqfA
gene-b3984	172606	64261	gene-b3984	16.7149	-2.02129	0.118982	1	231	0	gene-b3984		CDS	rplA	50S ribosomal subunit protein L1
gene-b3755	3888	1318	gene-b3755	11.175	-2.1565	0.119005	1	232	0	gene-b3755		CDS	yieP	DNA-binding transcriptional regulator YieP
gene-b1515	33	567	gene-b1515	7.12634	3.50699	0.119189	1	233	0	gene-b1515		CDS	lsrD	Autoinducer-2 ABC transporter membrane subunit LsrD
gene-b2677	3981	24914	gene-b2677	13.3123	2.04993	0.119388	1	234	0	gene-b2677		CDS	proV	glycine betaine ABC transporter ATP binding subunit ProV
gene-b1487	85	950	gene-b1487	8.18113	2.88657	0.11983	1	235	0	gene-b1487		CDS	ddpA	putative D,D-dipeptide ABC transporter periplasmic binding protein
gene-b1003	555	3914	gene-b1003	10.5559	2.22226	0.119963	1	236	0	gene-b1003		CDS	yccJ	PF13993 family protein YccJ
gene-b1217	43	644	gene-b1217	7.40913	3.30883	0.120406	1	237	0	gene-b1217		CDS	chaB	putative cation transport regulator ChaB
gene-b2344	8569	3085	gene-b2344	12.3585	-2.06968	0.120845	1	238	0	gene-b2344		CDS	fadL	long-chain fatty acid outer membrane channel/bacteriophage T2 receptor
gene-b2975	52	711	gene-b2975	7.61762	3.17744	0.120896	1	239	0	gene-b2975		CDS	glcA	glycolate/lactate:H(+) symporter GlcA
gene-b1514	42	632	gene-b1514	7.37859	3.31564	0.122086	1	240	0	gene-b1514		CDS	lsrC	Autoinducer-2 ABC transporter membrane subunit LsrC
gene-b3320	206987	78070	gene-b3320	16.9864	-2.00252	0.122143	1	241	0	gene-b3320		CDS	rplC	50S ribosomal subunit protein L3
gene-b1172	416	3025	gene-b1172	10.1621	2.26646	0.122525	1	242	0	gene-b1172		CDS	ymgG	PF13436 family protein YmgG
gene-b3341	148685	56325	gene-b3341	16.5122	-1.99624	0.123424	1	243	0	gene-b3341		CDS	rpsG	30S ribosomal subunit protein S7
gene-b4081	94	994	gene-b4081	8.28639	2.80669	0.124315	1	244	0	gene-b4081		CDS	mdtO	putative multidrug efflux pump subunit MdtO
gene-b3300	448671	171022	gene-b3300	18.1101	-1.9873	0.124589	1	245	0	gene-b3300		CDS	secY	Sec translocon subunit SecY
gene-b0586	3753	23038	gene-b0586	13.2133	2.02208	0.124634	1	246	0	gene-b0586		CDS	entF	apo-serine activating enzyme
gene-b1171	402	2910	gene-b1171	10.1095	2.25993	0.125084	1	247	0	gene-b1171		CDS	ymgD	PF16456 family protein YmgD
gene-b2207	762	180	gene-b2207	8.56329	-2.67762	0.125377	1	248	0	gene-b2207		CDS	napD	NapA signal peptide-binding chaperone NapD
gene-b2663	100	1026	gene-b2663	8.35388	2.76314	0.126332	1	249	0	gene-b2663		CDS	gabP	4-aminobutanoate:H(+) symporter
gene-b4203	54688	20879	gene-b4203	15.0749	-1.985	0.126505	1	250	0	gene-b4203		CDS	rplI	50S ribosomal subunit protein L9
gene-b4202	63447	24247	gene-b4202	15.2899	-1.98357	0.126524	1	251	0	gene-b4202		CDS	rpsR	30S ribosomal subunit protein S18
gene-b3073	233	1860	gene-b3073	9.39318	2.40108	0.127233	1	252	0	gene-b3073		CDS	patA	putrescine aminotransferase
gene-b0860	137	1261	gene-b0860	8.72974	2.6065	0.127337	1	253	0	gene-b0860		CDS	artJ	L-arginine ABC transporter periplasmic binding protein
gene-b1110	320	2371	gene-b1110	9.79715	2.29353	0.129406	1	254	0	gene-b1110		CDS	ycfJ	PF05433 family protein YcfJ
gene-b2497	2298	764	gene-b2497	10.4023	-2.18456	0.129437	1	255	0	gene-b2497		CDS	uraA	uracil:H(+) symporter UraA
gene-b1283	456	3182	gene-b1283	10.2648	2.207	0.129628	1	256	0	gene-b1283		CDS	osmB	osmotically-inducible lipoprotein OsmB
gene-b3063	47	649	gene-b3063	7.47887	3.19166	0.130424	1	257	0	gene-b3063		CDS	ttdT	L-tartrate:succinate antiporter
gene-b2051	69	801	gene-b2051	7.90763	2.94131	0.13145	1	258	0	gene-b2051		CDS	gmm	GDP-mannose mannosyl hydrolase
gene-b1441	49	661	gene-b1441	7.52215	3.15797	0.131459	1	259	0	gene-b1441		CDS	ydcT	putative ABC transporter ATP-binding protein YdcT
gene-b3342	85743	33456	gene-b3342	15.7394	-1.95358	0.131618	1	260	0	gene-b3342		CDS	rpsL	30S ribosomal subunit protein S12
gene-b4517	1374	416	gene-b4517	9.59285	-2.31955	0.131983	1	261	0	gene-b4517		CDS	gnsA	putative phosphatidylethanolamine synthesis regulator GnsA
gene-b4468	63	758	gene-b4468	7.80221	2.99295	0.132101	1	262	0	gene-b4468		CDS	glcE	glycolate dehydrogenase, putative FAD-binding subunit
gene-b1467	89	932	gene-b1467	8.2005	2.79263	0.132183	1	263	0	gene-b1467		CDS	narY	nitrate reductase Z subunit beta
gene-b3983	100495	39445	gene-b3983	15.9727	-1.94503	0.133051	1	264	0	gene-b3983		CDS	rplK	50S ribosomal subunit protein L11
gene-b3236	7547	44343	gene-b3236	14.1896	1.95891	0.133102	1	265	0	gene-b3236		CDS	mdh	malate dehydrogenase
gene-b3683	54	692	gene-b3683	7.6253	3.08392	0.133317	1	266	0	gene-b3683		CDS	glvC	putative PTS enzyme II component GlvC
gene-b1102	370	2629	gene-b1102	9.97638	2.23309	0.133675	1	267	0	gene-b1102		CDS	fhuE	ferric coprogen/ferric rhodotorulic acid outer membrane transporter
gene-b3877	68	786	gene-b3877	7.88347	2.9351	0.134231	1	268	0	gene-b3877		CDS	yihP	putative 2,3-dihydroxypropane-1-sulfonate export protein
gene-b4188	2288	776	gene-b4188	10.4104	-2.15578	0.134233	1	269	0	gene-b4188		CDS	yjfN	protease activator YjfN
gene-b2343	3248	1155	gene-b2343	10.95	-2.08748	0.134662	1	270	0	gene-b2343		CDS	yfcZ	DUF406 domain-containing protein YfcZ
gene-b3509	273	2047	gene-b3509	9.57657	2.31071	0.134691	1	271	0	gene-b3509		CDS	hdeB	periplasmic acid stress chaperone HdeB
gene-b4201	64903	25779	gene-b4201	15.3505	-1.92791	0.136823	1	272	0	gene-b4201		CDS	priB	primosomal replication protein N
gene-b2607	130734	52099	gene-b2607	16.3632	-1.92313	0.136994	1	273	0	gene-b2607		CDS	trmD	tRNA m(1)G37 methyltransferase
gene-b3340	484629	193605	gene-b3340	18.2552	-1.91959	0.137137	1	274	0	gene-b3340		CDS	fusA	elongation factor G
gene-b3873	1492	473	gene-b3873	9.74491	-2.25316	0.137582	1	275	0	gene-b3873		CDS	yihM	putative TIM barrel domain-containing protein YihM
gene-b2665	870	5469	gene-b2665	11.1215	2.05637	0.137754	1	276	0	gene-b2665		CDS	kbp	K(+) binding protein
gene-b2135	46	624	gene-b2135	7.43502	3.16602	0.137957	1	277	0	gene-b2135		CDS	yohC	putative inner membrane protein
gene-b2837	3688	1347	gene-b2837	11.1526	-2.04891	0.13815	1	278	0	gene-b2837		CDS	galR	DNA-binding transcriptional dual regulator GalR
gene-b4069	1605	9638	gene-b4069	11.972	1.99034	0.138824	1	279	0	gene-b4069		CDS	acs	acetyl-CoA synthetase (AMP-forming)
gene-b3642	5214	1966	gene-b3642	11.6752	-2.00295	0.139287	1	280	0	gene-b3642		CDS	pyrE	orotate phosphoribosyltransferase
gene-b3299	91640	36784	gene-b3299	15.8558	-1.91272	0.139326	1	281	0	gene-b3299		CDS	rpmJ	50S ribosomal subunit protein L36
gene-b2606	62820	25236	gene-b2606	15.3116	-1.91156	0.140037	1	282	0	gene-b2606		CDS	rplS	50S ribosomal subunit protein L19
gene-b0615	38	558	gene-b0615	7.21657	3.28037	0.141731	1	283	0	gene-b0615		CDS	citF	citrate lyase alpha subunit
gene-b2205	1318	415	gene-b2205	9.56109	-2.26299	0.142966	1	284	0	gene-b2205		CDS	napG	ferredoxin-type protein NapG
gene-b2055	24	447	gene-b2055	6.72509	3.62335	0.14332	1	285	0	gene-b2055		CDS	wcaE	GDP-Fuc:2/3-O-Ac-alpha-L-Fuc-(1->3)-alpha-D-Glc-PP-Und alpha-(1,4)-fucosyltransferase
gene-b3087	3893	1460	gene-b3087	11.2498	-2.01074	0.143762	1	286	0	gene-b3087		CDS	ygjR	putative oxidoreductase YgjR
gene-b3452	76	811	gene-b3452	7.98629	2.81981	0.143828	1	287	0	gene-b3452		CDS	ugpA	sn-glycerol 3-phosphate ABC transporter membrane subunit UgpA
gene-b3162	38545	15660	gene-b3162	14.6151	-1.89528	0.144227	1	288	0	gene-b3162		CDS	deaD	ATP-dependent RNA helicase DeaD
gene-b3294	127122	52160	gene-b3294	16.3438	-1.88102	0.145322	1	289	0	gene-b3294		CDS	rplQ	50S ribosomal subunit protein L17
gene-b2369	1655	556	gene-b2369	9.93632	-2.1695	0.145768	1	290	0	gene-b2369		CDS	evgA	DNA-binding transcriptional activator EvgA
gene-b1519	144	1220	gene-b1519	8.74184	2.48692	0.145955	1	291	0	gene-b1519		CDS	tam	trans-aconitate 2-methyltransferase
gene-b4743	18	391	gene-b4743	6.42102	3.84528	0.1467	1	292	0	gene-b4743		CDS	ynaL	protein YnaL
gene-b3295	369051	152509	gene-b3295	17.8865	-1.87075	0.146901	1	293	0	gene-b3295		CDS	rpoA	RNA polymerase subunit alpha
gene-b1443	62	712	gene-b1443	7.74551	2.92571	0.146926	1	294	0	gene-b1443		CDS	ydcV	putative ABC transporter membrane subunit YdcV
gene-b2141	885	250	gene-b2141	8.9082	-2.41957	0.147015	1	295	0	gene-b2141		CDS	yohJ	putative 3-hydroxypropanoate export protein YohJ
gene-b1115	25	449	gene-b1115	6.75776	3.57089	0.147187	1	296	0	gene-b1115		CDS	ycfT	inner membrane protein YcfT
gene-b0453	1421	8343	gene-b0453	11.7801	1.95784	0.147259	1	297	0	gene-b0453		CDS	ybaY	PF09619 family lipoprotein YbaY
gene-b4016	89	882	gene-b4016	8.16073	2.71308	0.147542	1	298	0	gene-b4016		CDS	aceK	isocitrate dehydrogenase kinase/phosphatase
gene-b1679	328	2262	gene-b1679	9.78101	2.19001	0.148207	1	299	0	gene-b1679		CDS	sufE	sulfur carrier protein SufE
gene-b2608	111407	46154	gene-b2608	16.1604	-1.86714	0.14826	1	300	0	gene-b2608		CDS	rimM	ribosome maturation factor RimM
gene-b1123	8255	3303	gene-b1123	12.3808	-1.91731	0.149018	1	301	0	gene-b1123		CDS	potD	spermidine preferential ABC transporter periplasmic binding protein
gene-b3078	32	500	gene-b3078	7.01343	3.36996	0.149028	1	302	0	gene-b3078		CDS	ygjI	putative transporter YgjI
gene-b4074	99	938	gene-b4074	8.28194	2.64826	0.149272	1	303	0	gene-b4074		CDS	nrfE	putative cytochrome c-type biogenesis protein NrfE
gene-b4357	2431	886	gene-b4357	10.5498	-2.05199	0.149926	1	304	0	gene-b4357		CDS	lgoR	putative DNA-binding transcriptional regulator LgoR
gene-b2888	27	459	gene-b2888	6.82916	3.49164	0.15084	1	305	0	gene-b2888		CDS	uacT	urate:H(+) symporter
gene-b3321	136209	57007	gene-b3321	16.4577	-1.85243	0.151142	1	306	0	gene-b3321		CDS	rpsJ	30S ribosomal subunit protein S10
gene-b2048	12397	5070	gene-b2048	12.9833	-1.88576	0.151471	1	307	0	gene-b2048		CDS	cpsG	phosphomannomutase
gene-b3513	73	770	gene-b3513	7.91981	2.80307	0.151852	1	308	0	gene-b3513		CDS	mdtE	multidrug efflux pump membrane fusion protein MdtE
gene-b2979	117	1035	gene-b2979	8.47343	2.54923	0.152524	1	309	0	gene-b2979		CDS	glcD	glycolate dehydrogenase, putative FAD-linked subunit
gene-b3438	5229	2074	gene-b3438	11.7158	-1.92994	0.153147	1	310	0	gene-b3438		CDS	gntR	DNA-binding transcriptional repressor GntR
gene-b2484	35	514	gene-b2484	7.098	3.28052	0.153611	1	311	0	gene-b2484		CDS	hyfD	hydrogenase 4 component D
gene-b2609	47577	20022	gene-b2609	14.9442	-1.8445	0.154168	1	312	0	gene-b2609		CDS	rpsP	30S ribosomal subunit protein S16
gene-b4082	39	540	gene-b4082	7.21165	3.19559	0.154925	1	313	0	gene-b4082		CDS	mdtN	putative multidrug efflux pump membrane fusion protein
gene-b4107	58	667	gene-b4107	7.6503	2.92774	0.154973	1	314	0	gene-b4107		CDS	yjdN	PF06983 family protein YjdN
gene-b0518	34	502	gene-b0518	7.06005	3.28826	0.156415	1	315	0	gene-b0518		CDS	fdrA	putative oxamate carbamoyltransferase FdrA
gene-b3296	226453	96814	gene-b3296	17.2064	-1.82175	0.157365	1	316	0	gene-b3296		CDS	rpsD	30S ribosomal subunit protein S4
gene-b1973	492	109	gene-b1973	7.88589	-2.77015	0.158879	1	317	0	gene-b1973		CDS	zinT	metal-binding protein ZinT
gene-b3881	65	702	gene-b3881	7.76939	2.83714	0.159111	1	318	0	gene-b3881		CDS	yihT	6-deoxy-6-sulfofructose-1-phosphate aldolase
gene-b0708	217	1572	gene-b0708	9.22051	2.26101	0.159729	1	319	0	gene-b0708		CDS	phr	deoxyribodipyrimidine photolyase
gene-b3370	51	611	gene-b3370	7.49427	2.98678	0.159985	1	320	0	gene-b3370		CDS	frlA	fructoselysine/psicoselysine transporter
gene-b2058	28	452	gene-b2058	6.84431	3.417	0.160319	1	321	0	gene-b2058		CDS	wcaB	colanic acid biosynthesis acetyltransferase WcaB
gene-b2113	14801	6263	gene-b2113	13.2636	-1.83659	0.160474	1	322	0	gene-b2113		CDS	mrp	P-loop NTPase family protein Mrp
gene-b3580	76	766	gene-b3580	7.94511	2.73745	0.160645	1	323	0	gene-b3580		CDS	lyxK	L-xylulose kinase
gene-b3679	96	885	gene-b3679	8.21779	2.60875	0.160785	1	324	0	gene-b3679		CDS	yidK	putative transporter YidK
gene-b1004	1282	7240	gene-b1004	11.6035	1.90177	0.16108	1	325	0	gene-b1004		CDS	wrbA	NAD(P)H:quinone oxidoreductase
gene-b4046	1668	597	gene-b4046	9.99329	-2.07814	0.161303	1	326	0	gene-b4046		CDS	zur	DNA-binding transcriptional repressor Zur
gene-b1729	7630	3175	gene-b1729	12.2955	-1.86075	0.161558	1	327	0	gene-b1729		CDS	tcyP	cystine/sulfocysteine:cation symporter
gene-b2741	7556	40322	gene-b2741	14.1219	1.82005	0.16161	1	328	0	gene-b2741		CDS	rpoS	RNA polymerase sigma factor RpoS
gene-b0170	74045	32043	gene-b0170	15.6025	-1.80422	0.162109	1	329	0	gene-b0170		CDS	tsf	protein chain elongation factor EF-Ts
gene-b1924	1115	364	gene-b1924	9.34585	-2.21086	0.162188	1	330	0	gene-b1924		CDS	fliD	flagellar filament capping protein
gene-b3871	47007	20348	gene-b3871	14.9471	-1.80381	0.162983	1	331	0	gene-b3871		CDS	bipA	50S ribosomal subunit assembly factor BipA
gene-b3578	49	592	gene-b3578	7.44262	2.99892	0.16303	1	332	0	gene-b3578		CDS	yiaN	2,3-diketo-L-gulonate:Na(+) symporter - membrane subunit
gene-b4153	5401	2223	gene-b4153	11.7892	-1.87654	0.163453	1	333	0	gene-b4153		CDS	frdB	fumarate reductase iron-sulfur protein
gene-b4310	231	1626	gene-b4310	9.28997	2.21954	0.164129	1	334	0	gene-b4310		CDS	nanM	N-acetylneuraminate mutarotase
gene-b3722	97	881	gene-b3722	8.222	2.58726	0.164231	1	335	0	gene-b3722		CDS	bglF	beta-glucoside specific PTS enzyme II/BglG kinase/BglG phosphatase
gene-b1442	46	570	gene-b1442	7.36973	3.03543	0.164327	1	336	0	gene-b1442		CDS	ydcU	putative ABC transporter membrane subunit YdcU
gene-b0911	289221	126468	gene-b0911	17.5757	-1.78922	0.16442	1	337	0	gene-b0911		CDS	rpsA	30S ribosomal subunit protein S1
gene-b4818	2264	862	gene-b4818	10.4786	-1.98894	0.164426	1	338	0	gene-b4818		CDS	yoeJ	protein YoeJ
gene-b0283	44	555	gene-b0283	7.31843	3.06109	0.165355	1	339	0	gene-b0283		CDS	paoD	molybdenum cofactor insertion chaperone PaoD
gene-b1486	46	568	gene-b1486	7.3672	3.03036	0.165411	1	340	0	gene-b1486		CDS	ddpB	putative D,D-dipeptide ABC transporter membrane subunit DdpB
gene-b3878	113	969	gene-b3878	8.40081	2.50435	0.165571	1	341	0	gene-b3878		CDS	yihQ	sulfoquinovosidase
gene-b2086	118	997	gene-b2086	8.45259	2.48298	0.165693	1	342	0	gene-b2086		CDS	yegS	lipid kinase YegS
gene-b3259	3534	1421	gene-b3259	11.1604	-1.91022	0.165709	1	343	0	gene-b3259		CDS	prmA	ribosomal protein L11 methyltransferase
gene-b1051	319	2088	gene-b1051	9.7032	2.11467	0.165847	1	344	0	gene-b1051		CDS	msyB	acidic protein MsyB
gene-b2054	44	553	gene-b2054	7.31583	3.05588	0.166472	1	345	0	gene-b2054		CDS	wcaF	colanic acid biosynthesis acetyltransferase WcaF
gene-b3009	2629	1029	gene-b3009	10.7142	-1.94909	0.166781	1	346	0	gene-b3009		CDS	yghB	DedA family protein YghB
gene-b1440	119	998	gene-b1440	8.4594	2.47225	0.167161	1	347	0	gene-b1440		CDS	ydcS	putative ABC transporter periplasmic binding protein/polyhydroxybutyrate synthase
gene-b1513	84	796	gene-b1513	8.04501	2.64848	0.167663	1	348	0	gene-b1513		CDS	lsrA	Autoinducer-2 ABC transporter ATP binding subunit
gene-b3872	1311	457	gene-b3872	9.62679	-2.11623	0.167943	1	349	0	gene-b3872		CDS	yihL	putative DNA-binding transcriptional regulator YihL
gene-b2458	51	594	gene-b2458	7.47391	2.94607	0.168678	1	350	0	gene-b2458		CDS	eutD	phosphate acetyltransferase EutD
gene-b4354	26729	11733	gene-b4354	14.1427	-1.78366	0.169124	1	351	0	gene-b4354		CDS	btsT	pyruvate:H(+) symporter
gene-b3417	92503	40967	gene-b3417	15.9402	-1.77086	0.169326	1	352	0	gene-b3417		CDS	malP	maltodextrin phosphorylase
gene-b0797	3316	1342	gene-b0797	11.0732	-1.90088	0.169371	1	353	0	gene-b0797		CDS	rhlE	ATP-dependent RNA helicase RhlE
gene-b2676	246	1676	gene-b2676	9.3572	2.17247	0.170029	1	354	0	gene-b2676		CDS	nrdF	ribonucleoside-diphosphate reductase 2 subunit beta
gene-b4068	129	1044	gene-b4068	8.55011	2.42086	0.170228	1	355	0	gene-b4068		CDS	yjcH	DUF485 domain-containing inner membrane protein YjcH
gene-b0334	45	552	gene-b0334	7.33073	3.02085	0.170713	1	356	0	gene-b0334		CDS	prpD	2-methylcitrate dehydratase
gene-b0511	22	392	gene-b0511	6.56761	3.55945	0.171051	1	357	0	gene-b0511		CDS	ybbW	putative allantoin transporter
gene-b3903	59	639	gene-b3903	7.6317	2.84121	0.171094	1	358	0	gene-b3903		CDS	rhaA	L-rhamnose isomerase
gene-b0062	150	1156	gene-b0062	8.73241	2.35028	0.1712	1	359	0	gene-b0062		CDS	araA	L-arabinose isomerase
gene-b2482	70	705	gene-b2482	7.82592	2.73637	0.171227	1	360	0	gene-b2482		CDS	hyfB	hydrogenase 4 component B
gene-b3543	494	2952	gene-b3543	10.2685	1.98329	0.172523	1	361	0	gene-b3543		CDS	dppB	dipeptide ABC transporter membrane subunit DppB
gene-b0194	13928	6113	gene-b0194	13.2022	-1.78386	0.172553	1	362	0	gene-b0194		CDS	proS	proline--tRNA ligase
gene-b3297	156219	69968	gene-b3297	16.7044	-1.75463	0.172618	1	363	0	gene-b3297		CDS	rpsK	30S ribosomal subunit protein S11
gene-b1064	2057	10925	gene-b1064	12.2414	1.8132	0.173261	1	364	0	gene-b1064		CDS	grxB	reduced glutaredoxin 2
gene-b0119	3274	1342	gene-b0119	11.064	-1.88249	0.17359	1	365	0	gene-b0119		CDS	yacL	PF06062 family protein YacL
gene-b0707	79	752	gene-b0707	7.95973	2.65498	0.173778	1	366	0	gene-b0707		CDS	ybgA	DUF1722 domain-containing protein YbgA
gene-b4043	3488	1439	gene-b4043	11.1601	-1.87316	0.173815	1	367	0	gene-b4043		CDS	lexA	DNA-binding transcriptional repressor LexA
gene-b2399	1572	583	gene-b2399	9.93341	-2.02686	0.173995	1	368	0	gene-b2399		CDS	yfeD	putative DNA-binding transcriptional regulator YfeD
gene-b1444	191	1365	gene-b1444	9.0266	2.24143	0.174155	1	369	0	gene-b1444		CDS	patD	gamma-aminobutyraldehyde dehydrogenase
gene-b2203	1050	354	gene-b2203	9.28243	-2.16439	0.174522	1	370	0	gene-b2203		CDS	napB	periplasmic nitrate reductase cytochrome c550 protein
gene-b0575	144	1108	gene-b0575	8.67238	2.34799	0.175646	1	371	0	gene-b0575		CDS	cusA	copper/silver export system RND permease
gene-b3666	104	889	gene-b3666	8.27878	2.49978	0.175679	1	372	0	gene-b3666		CDS	uhpT	hexose-6-phosphate:phosphate antiporter
gene-b0837	126	1010	gene-b0837	8.50925	2.40704	0.175751	1	373	0	gene-b0837		CDS	yliI	aldose sugar dehydrogenase YliI
gene-b1275	3369	1398	gene-b1275	11.1142	-1.86478	0.176564	1	374	0	gene-b1275		CDS	cysB	DNA-binding transcriptional dual regulator CysB
gene-b0120	6595	2864	gene-b0120	12.116	-1.79916	0.177041	1	375	0	gene-b0120		CDS	speD	S-adenosylmethionine decarboxylase proenzyme
gene-b1333	6865	2988	gene-b1333	12.1755	-1.7959	0.17719	1	376	0	gene-b1333		CDS	uspE	universal stress protein E
gene-b0607	1724	658	gene-b0607	10.0873	-1.98542	0.177256	1	377	0	gene-b0607		CDS	uspG	universal stress protein G
gene-b3547	54	596	gene-b3547	7.51757	2.86846	0.177571	1	378	0	gene-b3547		CDS	yhjX	putative transporter YhjX
gene-b2426	6944	3036	gene-b2426	12.1953	-1.78942	0.178501	1	379	0	gene-b2426		CDS	ucpA	oxidoreductase UcpA
gene-b4083	61	636	gene-b4083	7.65235	2.78632	0.178679	1	380	0	gene-b4083		CDS	yjcS	linear primary-alkylsulfatase
gene-b3880	111	918	gene-b3880	8.34893	2.45211	0.179178	1	381	0	gene-b3880		CDS	yihS	sulfoquinovose isomerase
gene-b3524	481	2822	gene-b3524	10.2167	1.95679	0.179957	1	382	0	gene-b3524		CDS	yhjG	AsmA family protein YhjG
gene-b2533	5073	2194	gene-b2533	11.7345	-1.8051	0.180165	1	383	0	gene-b2533		CDS	suhB	Nus factor SuhB
gene-b2422	4398	1885	gene-b2422	11.522	-1.81811	0.18018	1	384	0	gene-b2422		CDS	cysA	sulfate/thiosulfate ABC transporter ATP binding subunit
gene-b0329	154	1146	gene-b0329	8.74513	2.29978	0.18019	1	385	0	gene-b0329		CDS	yahO	DUF1471 domain-containing protein YahO
gene-b3583	32	451	gene-b3583	6.93903	3.22116	0.180629	1	386	0	gene-b3583		CDS	sgbE	L-ribulose-5-phosphate 4-epimerase SgbE
gene-b0344	151	1128	gene-b0344	8.71952	2.30532	0.180812	1	387	0	gene-b0344		CDS	lacZ	beta-galactosidase
gene-b3298	152412	70054	gene-b3298	16.6874	-1.71726	0.181503	1	388	0	gene-b3298		CDS	rpsM	30S ribosomal subunit protein S13
gene-b4244	1278	466	gene-b4244	9.62247	-2.05131	0.181586	1	389	0	gene-b4244		CDS	pyrI	aspartate carbamoyltransferase, PyrI subunit
gene-b2029	27119	12365	gene-b2029	14.191	-1.72887	0.181845	1	390	0	gene-b2029		CDS	gnd	6-phosphogluconate dehydrogenase, decarboxylating
gene-b0335	88	784	gene-b0335	8.06761	2.55945	0.181926	1	391	0	gene-b0335		CDS	prpE	propionyl-CoA synthetase
gene-b3749	56857	26149	gene-b3749	15.2653	-1.71641	0.182857	1	392	0	gene-b3749		CDS	rbsA	ribose ABC transporter ATP binding subunit
gene-b0330	181	1277	gene-b0330	8.93974	2.22287	0.183126	1	393	0	gene-b0330		CDS	prpR	DNA-binding transcriptional dual regulator PrpR
gene-b0285	48	549	gene-b0285	7.37336	2.91988	0.183489	1	394	0	gene-b0285		CDS	paoB	aldehyde dehydrogenase, FAD-binding subunit
gene-b0321	57	603	gene-b0321	7.56499	2.8073	0.183584	1	395	0	gene-b0321		CDS	yahG	DUF1116 domain-containing protein YahG
gene-b2671	214	1443	gene-b2671	9.1487	2.15757	0.184182	1	396	0	gene-b2671		CDS	ygaC	DUF2002 domain-containing protein YgaC
gene-b2878	129	999	gene-b2878	8.51833	2.35729	0.184747	1	397	0	gene-b2878		CDS	ygfK	putative oxidoreductase, Fe-S subunit
gene-b2889	1219	445	gene-b2889	9.55511	-2.04964	0.185026	1	398	0	gene-b2889		CDS	idi	isopentenyl-diphosphate Delta-isomerase
gene-b3586	57	599	gene-b3586	7.56019	2.7977	0.185792	1	399	0	gene-b3586		CDS	yiaV	putative membrane fusion protein YiaV
gene-b0045	51	562	gene-b0045	7.43397	2.86618	0.186572	1	400	0	gene-b0045		CDS	yaaU	putative transporter YaaU
gene-b3061	21	366	gene-b3061	6.48455	3.52756	0.186664	1	401	0	gene-b3061		CDS	ttdA	L(+)-tartrate dehydratase subunit alpha
gene-b3416	60671	28226	gene-b3416	15.3673	-1.69981	0.186805	1	402	0	gene-b3416		CDS	malQ	4-alpha-glucanotransferase
gene-b3615	86	760	gene-b3615	8.0286	2.54777	0.187533	1	403	0	gene-b3615		CDS	waaH	UDP-glucuronate:LPS(HepIII) glycosyltransferase
gene-b4781	667	201	gene-b4781	8.54684	-2.32631	0.187584	1	404	0	gene-b4781		CDS	evgL	protein EvgL
gene-b2870	22	372	gene-b2870	6.52984	3.4839	0.187876	1	405	0	gene-b2870		CDS	ygeW	putative carbamoyltransferase YgeW
gene-b4035	28260	13118	gene-b4035	14.2634	-1.70304	0.187975	1	406	0	gene-b4035		CDS	malK	maltose ABC transporter ATP binding subunit
gene-b4099	66	647	gene-b4099	7.72155	2.6974	0.188029	1	407	0	gene-b4099		CDS	phnI	carbon-phosphorus lyase core complex subunit PhnI
gene-b1312	8	254	gene-b1312	5.52489	4.39286	0.188588	1	408	0	gene-b1312		CDS	ycjP	putative ABC transporter membrane subunit YcjP
gene-b0325	444	2568	gene-b0325	10.091	1.93619	0.188928	1	409	0	gene-b0325		CDS	yahK	aldehyde reductase, NADPH-dependent
gene-b4098	42	502	gene-b4098	7.21247	2.9834	0.1899	1	410	0	gene-b4098		CDS	phnJ	carbon-phosphorus lyase core complex subunit PhnJ
gene-b3166	10570	4852	gene-b3166	12.8366	-1.71915	0.190117	1	411	0	gene-b3166		CDS	truB	tRNA pseudouridine(55) synthase
gene-b3357	20960	9758	gene-b3357	13.8344	-1.6988	0.1903	1	412	0	gene-b3357		CDS	crp	DNA-binding transcriptional dual regulator CRP
gene-b0973	62	618	gene-b0973	7.64337	2.72144	0.191317	1	413	0	gene-b0973		CDS	hyaB	hydrogenase 1 large subunit
gene-b3339	386690	183036	gene-b3339	18.0518	-1.67487	0.191582	1	414	0	gene-b3339		CDS	tufA	translation elongation factor Tu 1
gene-b3844	9835	4527	gene-b3844	12.7346	-1.71519	0.191805	1	415	0	gene-b3844		CDS	fre	NAD(P)H-flavin reductase
gene-b1620	1301	494	gene-b1620	9.67743	-1.99286	0.191877	1	416	0	gene-b1620		CDS	malI	DNA-binding transcriptional repressor MalI
gene-b3729	80583	38077	gene-b3729	15.788	-1.67738	0.191981	1	417	0	gene-b3729		CDS	glmS	L-glutamine--D-fructose-6-phosphate aminotransferase
gene-b4200	65736	31054	gene-b4200	15.494	-1.67773	0.192187	1	418	0	gene-b4200		CDS	rpsF	30S ribosomal subunit protein S6
gene-b2483	20	352	gene-b2483	6.42122	3.54168	0.192746	1	419	0	gene-b2483		CDS	hyfC	hydrogenase 4 component C
gene-b1188	475	2688	gene-b1188	10.1726	1.90471	0.193258	1	420	0	gene-b1188		CDS	ycgB	PF04293 family protein YcgB
gene-b2581	5225	2359	gene-b2581	11.8081	-1.74308	0.194061	1	421	0	gene-b2581		CDS	yfiF	putative methyltransferase YfiF
gene-b3491	74	680	gene-b3491	7.83996	2.60411	0.194123	1	422	0	gene-b3491		CDS	yhiM	inner membrane protein YhiM
gene-b3567	79	707	gene-b3567	7.91522	2.56596	0.194343	1	423	0	gene-b3567		CDS	xylG	xylose ABC transporter ATP binding subunit
gene-b3469	2937	14512	gene-b3469	12.7031	1.70901	0.194414	1	424	0	gene-b3469		CDS	zntA	Zn(2(+))/Cd(2(+))/Pb(2(+)) exporting P-type ATPase
gene-b4002	40	483	gene-b4002	7.14945	2.99813	0.194469	1	425	0	gene-b4002		CDS	zraP	signaling pathway modulator ZraP
gene-b3366	576	167	gene-b3366	8.30736	-2.38204	0.194862	1	426	0	gene-b3366		CDS	nirD	nitrite reductase (NADH) small subunit
gene-b2771	56	577	gene-b2771	7.52043	2.76925	0.195088	1	427	0	gene-b2771		CDS	ygcS	putative transporter YgcS
gene-b3904	80	710	gene-b3904	7.92734	2.55392	0.195538	1	428	0	gene-b3904		CDS	rhaB	rhamnulokinase
gene-b2455	49	534	gene-b2455	7.36825	2.85016	0.196523	1	429	0	gene-b2455		CDS	eutE	acetaldehyde dehydrogenase (acetylating) EutE
gene-b2938	18988	8984	gene-b2938	13.7035	-1.67548	0.19667	1	430	0	gene-b2938		CDS	speA	biosynthetic arginine decarboxylase
gene-b1953	86	740	gene-b1953	8.00937	2.50929	0.196686	1	431	0	gene-b1953		CDS	yodD	stress-induced protein
gene-b0572	24	376	gene-b0572	6.60032	3.3738	0.197012	1	432	0	gene-b0572		CDS	cusC	copper/silver export system outer membrane channel
gene-b3062	17	325	gene-b3062	6.24642	3.66101	0.197123	1	433	0	gene-b3062		CDS	ttdB	L(+)-tartrate dehydratase subunit beta
gene-b3114	2574	1109	gene-b3114	10.753	-1.81058	0.197238	1	434	0	gene-b3114		CDS	tdcE	2-ketobutyrate formate-lyase/pyruvate formate-lyase 4
gene-b3709	57	578	gene-b3709	7.53445	2.74621	0.197901	1	435	0	gene-b3709		CDS	tnaB	tryptophan:H(+) symporter TnaB
gene-b3634	3043	1337	gene-b3634	11.0086	-1.78232	0.198116	1	436	0	gene-b3634		CDS	coaD	pantetheine-phosphate adenylyltransferase
gene-b3934	4915	2242	gene-b3934	11.7273	-1.72823	0.198858	1	437	0	gene-b3934		CDS	cytR	DNA-binding transcriptional repressor CytR
gene-b0390	468	2613	gene-b0390	10.1415	1.8853	0.198919	1	438	0	gene-b0390		CDS	aroM	protein AroM
gene-b3167	5916	2726	gene-b3167	12.002	-1.71366	0.198998	1	439	0	gene-b3167		CDS	rbfA	30S ribosome binding factor
gene-b0905	5606	2583	gene-b0905	11.9243	-1.71375	0.199914	1	440	0	gene-b0905		CDS	ycaO	ribosomal protein S12 methylthiotransferase accessory factor YcaO
gene-b4102	35	444	gene-b4102	6.99239	3.06931	0.200389	1	441	0	gene-b4102		CDS	phnF	putative transcriptional regulator PhnF
gene-b3451	183	1222	gene-b3451	8.91591	2.14351	0.201407	1	442	0	gene-b3451		CDS	ugpE	sn-glycerol 3-phosphate ABC transporter membrane subunit UgpE
gene-b0532	60	588	gene-b0532	7.58382	2.69696	0.20202	1	443	0	gene-b0532		CDS	sfmD	putative fimbrial usher protein SfmD
gene-b0121	8979	4252	gene-b0121	12.6237	-1.67424	0.203053	1	444	0	gene-b0121		CDS	speE	spermidine synthase
gene-b0169	148379	72360	gene-b0169	16.6915	-1.63185	0.20316	1	445	0	gene-b0169		CDS	rpsB	30S ribosomal subunit protein S2
gene-b1634	7935	3744	gene-b1634	12.4427	-1.67947	0.203217	1	446	0	gene-b1634		CDS	dtpA	dipeptide/tripeptide:H(+) symporter DtpA
gene-b2157	2034	867	gene-b2157	10.4055	-1.82604	0.203262	1	447	0	gene-b2157		CDS	yeiE	DNA-binding transcriptional regulator YeiE
gene-b3582	57	569	gene-b3582	7.52313	2.72357	0.203369	1	448	0	gene-b3582		CDS	sgbU	putative L-xylulose 5-phosphate 3-epimerase
gene-b2796	28588	13860	gene-b2796	14.3114	-1.64031	0.203913	1	449	0	gene-b2796		CDS	sdaC	L-serine:H(+) symporter SdaC
gene-b4106	33	427	gene-b4106	6.92179	3.09787	0.20396	1	450	0	gene-b4106		CDS	phnC	phosphonate/phosphate ABC transporter ATP binding subunit
gene-b2675	1035	5237	gene-b2675	11.2155	1.74329	0.204533	1	451	0	gene-b2675		CDS	nrdE	ribonucleoside-diphosphate reductase 2 subunit alpha
gene-b3750	10389	4969	gene-b3750	12.8413	-1.65985	0.2052	1	452	0	gene-b3750		CDS	rbsC	ribose ABC transporter membrane subunit
gene-b3894	68470	33650	gene-b3894	15.5813	-1.62069	0.206966	1	453	0	gene-b3894		CDS	fdoG	formate dehydrogenase O subunit alpha
gene-b2491	77	671	gene-b2491	7.85902	2.52756	0.207227	1	454	0	gene-b2491		CDS	hyfR	DNA-binding transcriptional activator HyfR
gene-b2763	7356	3503	gene-b2763	12.3401	-1.66615	0.207647	1	455	0	gene-b2763		CDS	cysI	sulfite reductase, hemoprotein subunit
gene-b4384	14663	7118	gene-b4384	13.3491	-1.63846	0.207883	1	456	0	gene-b4384		CDS	deoD	purine nucleoside phosphorylase
gene-b3510	669	3485	gene-b3510	10.6069	1.78526	0.208397	1	457	0	gene-b3510		CDS	hdeA	periplasmic acid stress chaperone HdeA
gene-b3486	675	3512	gene-b3486	10.619	1.78351	0.208497	1	458	0	gene-b3486		CDS	rbbA	ribosome-associated ATPase
gene-b2547	54	544	gene-b2547	7.45172	2.73675	0.208589	1	459	0	gene-b2547		CDS	yphE	putative ABC transporter ATP-binding protein YphE
gene-b2204	1261	504	gene-b2204	9.66936	-1.9189	0.209283	1	460	0	gene-b2204		CDS	napH	ferredoxin-type protein NapH
gene-b3136	51	526	gene-b3136	7.38621	2.77067	0.209379	1	461	0	gene-b3136		CDS	agaS	putative galactosamine-6-phosphate deaminase/isomerase
gene-b3899	114	855	gene-b3899	8.31688	2.31107	0.210115	1	462	0	gene-b3899		CDS	frvB	putative PTS enzyme IIBC component FrvB
gene-b3168	76459	37935	gene-b3168	15.7474	-1.60698	0.210502	1	463	0	gene-b3168		CDS	infB	translation initiation factor IF-2beta'
gene-b4132	41	467	gene-b4132	7.14296	2.9139	0.210557	1	464	0	gene-b4132		CDS	cadB	lysine:cadaverine antiporter
gene-b3659	45	490	gene-b3659	7.24479	2.84896	0.210707	1	465	0	gene-b3659		CDS	setC	putative arabinose exporter
gene-b2997	1627	687	gene-b2997	10.0766	-1.83966	0.211266	1	466	0	gene-b2997		CDS	hybO	hydrogenase 2 small subunit
gene-b3523	102	791	gene-b3523	8.18052	2.35929	0.211729	1	467	0	gene-b3523		CDS	yhjE	putative transporter YhjE
gene-b0125	6059	2897	gene-b0125	12.0631	-1.66034	0.212116	1	468	0	gene-b0125		CDS	hpt	hypoxanthine phosphoribosyltransferase
gene-b2937	5875	2808	gene-b2937	12.0184	-1.66087	0.212504	1	469	0	gene-b2937		CDS	speB	agmatinase
gene-b1124	2997	1371	gene-b1124	11.0157	-1.72411	0.212619	1	470	0	gene-b1124		CDS	potC	spermidine preferential ABC transporter membrane subunit PotC
gene-b1717	97678	48773	gene-b1717	16.1053	-1.59777	0.21271	1	471	0	gene-b1717		CDS	rpmI	50S ribosomal subunit protein L35
gene-b4593	108	819	gene-b4593	8.24685	2.32701	0.21272	1	472	0	gene-b4593		CDS	ymgI	uncharacterized protein YmgI
gene-b2451	58	559	gene-b2451	7.52289	2.6729	0.213169	1	473	0	gene-b2451		CDS	eutA	ethanolamine ammonia-lyase reactivase EutA
gene-b1633	1420	589	gene-b1633	9.86744	-1.86537	0.213363	1	474	0	gene-b1633		CDS	nth	endonuclease III
gene-b1802	254	1518	gene-b1802	9.30886	1.98345	0.213744	1	475	0	gene-b1802		CDS	yeaW	carnitine monooxygenase subunit YeaW
gene-b4080	85	700	gene-b4080	7.96084	2.446	0.213934	1	476	0	gene-b4080		CDS	mdtP	putative multidrug efflux pump outer membrane channel
gene-b4036	51760	25888	gene-b4036	15.1903	-1.59538	0.214337	1	477	0	gene-b4036		CDS	lamB	maltose outer membrane channel/phage lambda receptor protein
gene-b3256	37776	18882	gene-b3256	14.7355	-1.59628	0.214849	1	478	0	gene-b3256		CDS	accC	biotin carboxylase
gene-b2171	2236	1001	gene-b2171	10.5775	-1.7553	0.215769	1	479	0	gene-b2171		CDS	yeiP	elongation factor P-like protein YeiP
gene-b3482	188	1198	gene-b3482	8.92104	2.076	0.216169	1	480	0	gene-b3482		CDS	rhsB	rhs element protein RhsB
gene-b1466	37	436	gene-b1466	7.01936	2.96291	0.216486	1	481	0	gene-b1466		CDS	narW	NarW, putative private chaperone for NarZ nitrate reductase subunit
gene-b1427	1116	444	gene-b1427	9.48981	-1.92553	0.216503	1	482	0	gene-b1427		CDS	rimL	ribosomal-protein-L12-serine N-acetyltransferase
gene-b0592	531	2781	gene-b0592	10.2775	1.793	0.216796	1	483	0	gene-b0592		CDS	fepB	ferric enterobactin ABC transporter periplasmic binding protein
gene-b2234	28238	14151	gene-b2234	14.3175	-1.59256	0.216824	1	484	0	gene-b2234		CDS	nrdA	ribonucleoside-diphosphate reductase 1 subunit alpha
gene-b2385	31	399	gene-b2385	6.82776	3.09023	0.217299	1	485	0	gene-b2385		CDS	ypdF	aminopeptidase YpdF
gene-b0824	11	260	gene-b0824	5.77144	3.96711	0.217356	1	486	0	gene-b0824		CDS	ybiY	putative pyruvate formate-lyase activating enzyme YbiY
gene-b0574	36	429	gene-b0574	6.98792	2.97909	0.217394	1	487	0	gene-b0574		CDS	cusB	copper/silver export system membrane fusion protein
gene-b3882	65	587	gene-b3882	7.64034	2.57903	0.219184	1	488	0	gene-b3882		CDS	yihU	3-sulfolactaldehyde reductase
gene-b4230	77	649	gene-b4230	7.83497	2.47946	0.219369	1	489	0	gene-b4230		CDS	ytfT	galactofuranose ABC transporter putative membrane subunit YtfT
gene-b4131	105	789	gene-b4131	8.19961	2.31381	0.219692	1	490	0	gene-b4131		CDS	cadA	lysine decarboxylase 1
gene-b0679	6487	3175	gene-b0679	12.1785	-1.62662	0.219924	1	491	0	gene-b0679		CDS	nagE	N-acetylglucosamine-specific PTS enzyme IIABC component
gene-b2721	96	743	gene-b2721	8.09163	2.35643	0.220384	1	492	0	gene-b2721		CDS	hycE	formate hydrogenlyase subunit HycE
gene-b4685	5273	2561	gene-b4685	11.874	-1.63774	0.220561	1	493	0	gene-b4685		CDS	yrbN	uncharacterized protein YrbN
gene-b0058	2156	976	gene-b0058	10.533	-1.73923	0.221243	1	494	0	gene-b0058		CDS	rluA	23S rRNA pseudouridine(746) and tRNA pseudouridine(32) synthase
gene-b2373	49	498	gene-b2373	7.3179	2.74947	0.221289	1	495	0	gene-b2373		CDS	oxc	oxalyl-CoA decarboxylase
gene-b3381	59	552	gene-b3381	7.52613	2.63006	0.221299	1	496	0	gene-b3381		CDS	yhfX	putative PLP-binding protein YhfX
gene-b3440	5934	2905	gene-b3440	12.0501	-1.62629	0.221479	1	497	0	gene-b3440		CDS	yhhX	putative oxidoreductase YhhX
gene-b2069	2666	1237	gene-b2069	10.8571	-1.70365	0.221721	1	498	0	gene-b2069		CDS	yegD	HSP70 family protein YegD
gene-b2727	1459	624	gene-b2727	9.92863	-1.82119	0.221761	1	499	0	gene-b2727		CDS	hypB	hydrogenase isoenzymes nickel incorporation protein HypB
gene-b2775	30	388	gene-b2775	6.78394	3.0972	0.221766	1	500	0	gene-b2775		CDS	yqcE	putative transport protein YqcE
gene-b4206	5167	2515	gene-b4206	11.8463	-1.63459	0.221795	1	501	0	gene-b4206		CDS	ytfB	cell division protein YtfB
gene-b4606	853	321	gene-b4606	9.06196	-2.0058	0.221924	1	502	0	gene-b4606		CDS	ypfM	uncharacterized protein YpfM
gene-b4485	124	876	gene-b4485	8.39503	2.22477	0.222246	1	503	0	gene-b4485		CDS	ytfR	galactofuranose ABC transporter putative ATP binding subunit
gene-b3966	8299	4140	gene-b3966	12.5476	-1.59913	0.223934	1	504	0	gene-b3966		CDS	btuB	cobalamin outer membrane transporter
gene-b1716	67568	34692	gene-b1716	15.5937	-1.55756	0.224444	1	505	0	gene-b1716		CDS	rplT	50S ribosomal subunit protein L20
gene-b2789	63	568	gene-b2789	7.59406	2.57664	0.224648	1	506	0	gene-b2789		CDS	gudP	galactarate/D-glucarate transporter GudP
gene-b4055	4204	2038	gene-b4055	11.5458	-1.64043	0.224695	1	507	0	gene-b4055		CDS	aphA	acid phosphatase/phosphotransferase
gene-b1619	841	4110	gene-b1619	10.891	1.69314	0.22485	1	508	0	gene-b1619		CDS	hdhA	7-alpha-hydroxysteroid dehydrogenase
gene-b0323	36	420	gene-b0323	6.97263	2.9485	0.225095	1	509	0	gene-b0323		CDS	yahI	carbamate kinase-like protein YahI
gene-b2549	159	1031	gene-b2549	8.6919	2.10112	0.226683	1	510	0	gene-b2549		CDS	yphG	DUF5107 domain-containing protein YphG
gene-b3540	554	2815	gene-b3540	10.3169	1.74935	0.22675	1	511	0	gene-b3540		CDS	dppF	dipeptide ABC transporter ATP binding subunit DppF
gene-b2873	65	575	gene-b2873	7.62544	2.54923	0.226856	1	512	0	gene-b2873		CDS	hyuA	phenylhydantoinase
gene-b3846	2380	10899	gene-b3846	12.3449	1.59934	0.226868	1	513	0	gene-b3846		CDS	fadB	multifunctional enoyl-CoA hydratase, 3-hydroxyacyl-CoA epimerase, Delta(3)-cis- Delta(2)-trans-enoyl-CoA isomerase, L-3-hydroxyacyl-CoA dehydrogenase
gene-b0979	123	859	gene-b0979	8.37506	2.20818	0.227631	1	514	0	gene-b0979		CDS	appB	cytochrome bd-II subunit 2
gene-b3265	39	434	gene-b3265	7.05402	2.88033	0.227844	1	515	0	gene-b3265		CDS	acrE	multidrug efflux pump membrane fusion lipoprotein AcrE
gene-b1313	20	318	gene-b1313	6.34795	3.39513	0.228238	1	516	0	gene-b1313		CDS	ycjQ	D-guloside 3-dehydrogenase
gene-b3169	34645	17909	gene-b3169	14.6349	-1.54779	0.228752	1	517	0	gene-b3169		CDS	nusA	transcription termination/antitermination protein NusA
gene-b3865	3197	1537	gene-b3865	11.1447	-1.65243	0.228926	1	518	0	gene-b3865		CDS	yihA	GTP-binding protein YihA
gene-b2393	15341	7862	gene-b2393	13.4534	-1.56025	0.229041	1	519	0	gene-b2393		CDS	nupC	nucleoside:H(+) symporter NupC
gene-b2454	28	368	gene-b2454	6.696	3.12038	0.22929	1	520	0	gene-b2454		CDS	eutJ	putative ethanolamine utilization chaperonin EutJ
gene-b2597	38058	19714	gene-b2597	14.772	-1.5448	0.229336	1	521	0	gene-b2597		CDS	raiA	ribosome-associated inhibitor A
gene-b3987	175992	91664	gene-b3987	16.9852	-1.53691	0.229414	1	522	0	gene-b3987		CDS	rpoB	RNA polymerase subunit beta
gene-b4037	12596	6438	gene-b4037	13.1671	-1.5641	0.22944	1	523	0	gene-b4037		CDS	malM	maltose regulon periplasmic protein
gene-b1311	16	288	gene-b1311	6.11551	3.5741	0.231108	1	524	0	gene-b1311		CDS	ycjO	putative ABC transporter membrane subunit YcjO
gene-b1865	6163	3099	gene-b1865	12.124	-1.58765	0.231419	1	525	0	gene-b1865		CDS	nudB	dihydroneopterin triphosphate diphosphatase
gene-b0320	76	622	gene-b0320	7.79489	2.43702	0.232366	1	526	0	gene-b0320		CDS	yahF	putative acyl-CoA synthetase YahF
gene-b0333	35	406	gene-b0333	6.92785	2.94023	0.232461	1	527	0	gene-b0333		CDS	prpC	2-methylcitrate synthase
gene-b3664	71	596	gene-b3664	7.715	2.4736	0.23301	1	528	0	gene-b3664		CDS	adeQ	adenine transporter
gene-b1904	324	77	gene-b1904	7.33386	-2.66889	0.233355	1	529	0	gene-b1904		CDS	yecR	lipoprotein YecR
gene-b0578	4066	2012	gene-b0578	11.5124	-1.6108	0.233501	1	530	0	gene-b0578		CDS	nfsB	NAD(P)H-dependent nitroreductase NfsB
gene-b1344	2519	1200	gene-b1344	10.7943	-1.66564	0.2336	1	531	0	gene-b1344		CDS	ttcA	tRNA cytosine(32) 2-sulfurtransferase TtcA
gene-b3581	47	471	gene-b3581	7.24763	2.72917	0.233667	1	532	0	gene-b3581		CDS	sgbH	3-keto-L-gulonate-6-phosphate decarboxylase SgbH
gene-b3980	232531	122381	gene-b3980	17.3946	-1.52187	0.233673	1	533	0	gene-b3980		CDS	tufB	translation elongation factor Tu 2
gene-b1518	41	438	gene-b1518	7.09671	2.82141	0.233971	1	534	0	gene-b1518		CDS	lsrG	(4S)-4-hydroxy-5-phosphonooxypentane-2,3-dione isomerase
gene-b1256	872	344	gene-b1256	9.12777	-1.93774	0.234171	1	535	0	gene-b1256		CDS	ompW	outer membrane protein W
gene-b2453	40	432	gene-b2453	7.06895	2.83714	0.23438	1	536	0	gene-b2453		CDS	eutG	putative alcohol dehydrogenase EutG
gene-b3876	59	533	gene-b3876	7.50086	2.57953	0.234417	1	537	0	gene-b3876		CDS	yihO	putative sulfoquinovose transporter
gene-b4558	4756	2381	gene-b4558	11.747	-1.594	0.234542	1	538	0	gene-b4558		CDS	yifL	putative lipoprotein YifL
gene-b3542	506	2551	gene-b3542	10.1805	1.73803	0.234683	1	539	0	gene-b3542		CDS	dppC	dipeptide ABC transporter membrane subunit DppC
gene-b1656	16008	8327	gene-b1656	13.5256	-1.53875	0.234946	1	540	0	gene-b1656		CDS	sodB	superoxide dismutase (Fe)
gene-b0718	35	403	gene-b0718	6.9225	2.92953	0.23523	1	541	0	gene-b0718		CDS	ybgQ	putative fimbrial usher protein YbgQ
gene-b2460	38	419	gene-b2460	7.00991	2.86706	0.236047	1	542	0	gene-b2460		CDS	eutQ	putative ethanolamine utilization acetate kinase EutQ
gene-b2302	70	586	gene-b2302	7.69256	2.46965	0.23625	1	543	0	gene-b2302		CDS	yfcG	disulfide bond oxidoreductase YfcG
gene-b0436	58175	30713	gene-b0436	15.3979	-1.51737	0.236391	1	544	0	gene-b0436		CDS	tig	trigger factor
gene-b0504	19	304	gene-b0504	6.27847	3.40418	0.236881	1	545	0	gene-b0504		CDS	allS	DNA-binding transcriptional activator AllS
gene-b0972	40	428	gene-b0972	7.06224	2.82372	0.237884	1	546	0	gene-b0972		CDS	hyaA	hydrogenase 1 small subunit
gene-b3224	186	1124	gene-b3224	8.86734	1.99944	0.237996	1	547	0	gene-b3224		CDS	nanT	N-acetylneuraminate:H(+) symporter
gene-b2012	1077	455	gene-b2012	9.48181	-1.8389	0.238466	1	548	0	gene-b2012		CDS	tsuB	putative thiosulfate sulfurtransferase
gene-b0124	10763	5605	gene-b0124	12.9537	-1.53712	0.238633	1	549	0	gene-b0124		CDS	gcd	quinoprotein glucose dehydrogenase
gene-b0731	69	577	gene-b0731	7.67102	2.46808	0.238918	1	550	0	gene-b0731		CDS	mngA	2-O-alpha-mannosyl-D-glycerate specific PTS enzyme II
gene-b2980	2743	1337	gene-b2980	10.9337	-1.63258	0.23926	1	551	0	gene-b2980		CDS	glcC	DNA-binding transcriptional dual regulator GlcC
gene-b3691	110	773	gene-b3691	8.21838	2.21714	0.239418	1	552	0	gene-b3691		CDS	dgoT	D-galactonate:H(+) symporter
gene-b2486	75	605	gene-b2486	7.76535	2.41615	0.239949	1	553	0	gene-b2486		CDS	hyfF	hydrogenase 4 component F
gene-b3566	47	463	gene-b3566	7.23527	2.70446	0.240165	1	554	0	gene-b3566		CDS	xylF	xylose ABC transporter periplasmic binding protein
gene-b4336	291	1581	gene-b4336	9.43629	1.84592	0.240592	1	555	0	gene-b4336		CDS	yjiN	DUF445 domain-containing protein YjiN
gene-b2751	4811	2449	gene-b2751	11.7756	-1.56997	0.241046	1	556	0	gene-b2751		CDS	cysN	sulfate adenylyltransferase subunit 1
gene-b2795	12828	6747	gene-b2795	13.2141	-1.5228	0.241261	1	557	0	gene-b2795		CDS	ppnN	nucleotide 5'-monophosphate nucleosidase
gene-b0339	26	344	gene-b0339	6.59389	3.13	0.241713	1	558.5	0	gene-b0339		CDS	cynT	carbonic anhydrase 1
gene-b0616	26	344	gene-b0616	6.59389	3.13	0.241713	1	558.5	0	gene-b0616		CDS	citE	citrate lyase beta subunit
gene-b3380	77	611	gene-b3380	7.79145	2.39242	0.24235	1	560	0	gene-b3380		CDS	yhfW	putative mutase YhfW
gene-b3893	19440	10324	gene-b3893	13.8208	-1.50885	0.242598	1	561	0	gene-b3893		CDS	fdoH	formate dehydrogenase O subunit beta
gene-b0581	252	1402	gene-b0581	9.24582	1.88017	0.242836	1	562	0	gene-b0581		CDS	ybdK	putative glutamate--cysteine ligase 2
gene-b2797	13534	7158	gene-b2797	13.2954	-1.51478	0.24321	1	563	0	gene-b2797		CDS	sdaB	L-serine deaminase II
gene-b0692	138	893	gene-b0692	8.48606	2.09817	0.243701	1	564	0	gene-b0692		CDS	potE	putrescine transporter PotE
gene-b3897	109	760	gene-b3897	8.19956	2.20585	0.243738	1	565	0	gene-b3897		CDS	frvR	putative DNA-binding transcriptional regulator FrvR
gene-b0618	15	271	gene-b0618	6.02506	3.57943	0.244222	1	566	0	gene-b0618		CDS	citC	citrate lyase synthetase
gene-b4034	62977	33872	gene-b4034	15.5257	-1.49056	0.244307	1	567	0	gene-b4034		CDS	malE	maltose ABC transporter periplasmic binding protein
gene-b3227	57	509	gene-b3227	7.44275	2.56281	0.244605	1	568	0	gene-b3227		CDS	dcuD	putative transporter DcuD
gene-b3377	95	693	gene-b3377	8.03383	2.27103	0.244662	1	569	0	gene-b3377		CDS	yhfT	uncharacterized protein YhfT
gene-b4231	78	612	gene-b4231	7.80194	2.37616	0.244809	1	570	0	gene-b4231		CDS	yjfF	galactofuranose ABC transporter putative membrane subunit YjtF
gene-b4463	76	602	gene-b4463	7.77132	2.38987	0.245044	1	571	0	gene-b4463		CDS	ygcU	putative FAD-containing dehydrogenase
gene-b2871	53	488	gene-b2871	7.35987	2.60699	0.245145	1	572	0	gene-b2871		CDS	ygeX	2,3-diaminopropionate ammonia-lyase
gene-b2289	1624	756	gene-b2289	10.1443	-1.69892	0.245329	1	573	0	gene-b2289		CDS	lrhA	DNA-binding transcriptional dual regulator LrhA
gene-b2917	127	839	gene-b2917	8.38115	2.12802	0.245572	1	574	0	gene-b2917		CDS	scpA	methylmalonyl-CoA mutase
gene-b0513	54	492	gene-b0513	7.37924	2.5918	0.24601	1	575	0	gene-b0513		CDS	ybbY	putative purine transporter
gene-b2535	559	2709	gene-b2535	10.2957	1.68102	0.246069	1	576	0	gene-b2535		CDS	csiE	stationary phase-inducible protein CsiE
gene-b2987	72	581	gene-b2987	7.7067	2.41665	0.24614	1	577	0	gene-b2987		CDS	pitB	metal phosphate:H(+) symporter PitB
gene-b0864	1091	4966	gene-b0864	11.2152	1.59061	0.246211	1	578	0	gene-b0864		CDS	artP	L-arginine ABC transporter ATP binding subunit
gene-b3447	476	2353	gene-b3447	10.0781	1.70964	0.246408	1	579	0	gene-b3447		CDS	ggt	glutathione hydrolase proenzyme
gene-b4120	136	878	gene-b4120	8.46331	2.09479	0.246417	1	580	0	gene-b4120		CDS	melB	melibiose:H(+)/Na(+)/Li(+) symporter
gene-b0993	106	739	gene-b0993	8.15922	2.20569	0.247546	1	581	0	gene-b0993		CDS	torS	sensor histidine kinase TorS
gene-b3080	143	907	gene-b3080	8.52296	2.06926	0.247556	1	582	0	gene-b3080		CDS	ygjK	glycoside hydrolase
gene-b4309	76	597	gene-b4309	7.7653	2.37784	0.248337	1	583	0	gene-b4309		CDS	nanS	N-acetyl-9-O-acetylneuraminate esterase
gene-b4328	3133	1582	gene-b4328	11.151	-1.58162	0.248867	1	584	0	gene-b4328		CDS	iadA	isoaspartyl dipeptidase
gene-b4096	34	383	gene-b4096	6.86487	2.89791	0.249131	1	585	0	gene-b4096		CDS	phnL	methylphosphonate degradation complex subunit PhnL
gene-b3046	47	452	gene-b3046	7.21793	2.66977	0.249438	1	586	0	gene-b3046		CDS	yqiG	putative outer membrane usher protein YqiG
gene-b0139	68	556	gene-b0139	7.63374	2.43565	0.250033	1	587	0	gene-b0139		CDS	htrE	putative fimbrial usher protein HtrE
gene-b3936	24344	13184	gene-b3936	14.1594	-1.4806	0.250056	1	588	0	gene-b3936		CDS	rpmE	50S ribosomal subunit protein L31
gene-b0621	893	373	gene-b0621	9.20332	-1.85531	0.250298	1	589	0	gene-b0621		CDS	dcuC	anaerobic C4-dicarboxylate transporter DcuC
gene-b1423	124	814	gene-b1423	8.34208	2.11887	0.25118	1	590	0	gene-b1423		CDS	ydcJ	DUF1338 domain-containing protein YdcJ
gene-b1310	20	299	gene-b1310	6.30351	3.30625	0.25119	1	591	0	gene-b1310		CDS	ycjN	putative ABC transporter periplasmic binding protein YcjN
gene-b4466	10572	5668	gene-b4466	12.9488	-1.49516	0.251291	1	592	0	gene-b4466		CDS	yghJ	putative lipoprotein YghJ
gene-b2912	2487	1239	gene-b2912	10.8081	-1.60105	0.251491	1	593	0	gene-b2912		CDS	fau	putative 5-formyltetrahydrofolate cyclo-ligase
gene-b2942	15151	8189	gene-b2942	13.4738	-1.48348	0.251831	1	594	0	gene-b2942		CDS	metK	methionine adenosyltransferase
gene-b2377	1379	637	gene-b2377	9.90282	-1.71008	0.252235	1	595	0	gene-b2377		CDS	yfdY	DUF2545 domain-containing protein YfdY
gene-b2723	117	780	gene-b2723	8.26939	2.14114	0.252434	1	596	0	gene-b2723		CDS	hycC	formate hydrogenlyase subunit HycC
gene-b0801	578	2749	gene-b0801	10.3304	1.65394	0.252481	1	597	0	gene-b0801		CDS	hcxB	hydroxycarboxylate dehydrogenase B
gene-b1372	28	346	gene-b1372	6.65153	3.03145	0.252489	1	598	0	gene-b1372		CDS	stfR	putative prophage side tail fiber protein StfR
gene-b3541	689	3209	gene-b3541	10.5687	1.62372	0.253247	1	599	0	gene-b3541		CDS	dppD	dipeptide ABC transporter ATP binding subunit DppD
gene-b0991	1287	589	gene-b0991	9.7965	-1.7235	0.253372	1	600	0	gene-b0991		CDS	ymcE	protein YmcE
gene-b1414	335	1720	gene-b1414	9.59865	1.76435	0.253508	1	601	0	gene-b1414		CDS	ydcF	DUF218 domain-containing protein YdcF
gene-b0520	31	362	gene-b0520	6.75756	2.94983	0.253595	1	602	0	gene-b0520		CDS	ylbF	DUF2877 domain-containing protein YlbF
gene-b3593	173	1025	gene-b3593	8.74856	1.97096	0.253809	1	603	0	gene-b3593		CDS	rhsA	rhs element protein RhsA
gene-b0343	44	431	gene-b0343	7.13603	2.69629	0.254297	1	604	0	gene-b0343		CDS	lacY	lactose permease
gene-b3514	415	2052	gene-b3514	9.88043	1.71002	0.254766	1	605	0	gene-b3514		CDS	mdtF	multidrug efflux pump RND permease MdtF
gene-b3748	36880	20264	gene-b3748	14.7691	-1.45974	0.255028	1	606	0	gene-b3748		CDS	rbsD	D-ribose pyranase
gene-b4358	32	366	gene-b4358	6.78839	2.91988	0.255258	1	607	0	gene-b4358		CDS	lgoD	L-galactonate oxidoreductase
gene-b0460	2892	1474	gene-b0460	11.0422	-1.56815	0.255284	1	608	0	gene-b0460		CDS	hha	hemolysin expression-modulating protein Hha
gene-b3555	459	2231	gene-b3555	10.0135	1.6853	0.255882	1	609	0	gene-b3555		CDS	yiaG	putative DNA-binding transcriptional regulator YiaG
gene-b3076	238	1296	gene-b3076	9.14788	1.84921	0.25703	1	610	0	gene-b3076		CDS	ebgA	evolved beta-D-galactosidase subunit alpha
gene-b1316	85	626	gene-b1316	7.88025	2.2848	0.257088	1	611	0	gene-b1316		CDS	ycjT	kojibiose phosphorylase
gene-b1095	32374	17873	gene-b1095	14.5846	-1.45288	0.25759	1	612	0	gene-b1095		CDS	fabF	3-oxoacyl-[acyl carrier protein] synthase 2
gene-b2096	24	318	gene-b2096	6.47947	3.1321	0.257944	1	613	0	gene-b2096		CDS	gatY	tagatose-1,6-bisphosphate aldolase 2
gene-b3422	96	675	gene-b3422	8.0224	2.21796	0.257994	1	614	0	gene-b3422		CDS	rtcR	DNA-binding transcriptional activator RtcR
gene-b3176	10744	5851	gene-b3176	12.9834	-1.4726	0.258044	1	615	0	gene-b3176		CDS	glmM	phosphoglucosamine mutase
gene-b4572	56	487	gene-b4572	7.39811	2.5246	0.25806	1	616	0	gene-b4572		CDS	ylbE	DUF1116 domain-containing protein YlbE
gene-b3809	8560	4636	gene-b3809	12.6516	-1.48055	0.258082	1	617	0	gene-b3809		CDS	dapF	diaminopimelate epimerase
gene-b0369	9013	4889	gene-b0369	12.7271	-1.47829	0.258164	1	618	0	gene-b0369		CDS	hemB	porphobilinogen synthase
gene-b4396	8191	4433	gene-b4396	12.5875	-1.48158	0.258317	1	619	0	gene-b4396		CDS	rob	DNA-binding transcriptional dual regulator Rob
gene-b4152	2872	1474	gene-b4152	11.0372	-1.55814	0.258384	1	620	0	gene-b4152		CDS	frdC	fumarate reductase membrane protein FrdC
gene-b3165	40376	22399	gene-b3165	14.9067	-1.44589	0.259142	1	621	0	gene-b3165		CDS	rpsO	30S ribosomal subunit protein S15
gene-b2384	49	451	gene-b2384	7.24639	2.60645	0.259171	1	622	0	gene-b2384		CDS	ypdE	aminopeptidase YpdE
gene-b3967	4109	2166	gene-b3967	11.5732	-1.51958	0.259267	1	623	0	gene-b3967		CDS	murI	glutamate racemase
gene-b3157	5815	3125	gene-b3157	12.0881	-1.49175	0.260375	1	624	0	gene-b3157		CDS	ubiT	anaerobic ubiquinone biosynthesis accessory factor UbiT
gene-b4118	1893	936	gene-b4118	10.409	-1.61192	0.260397	1	625	0	gene-b4118		CDS	melR	DNA-binding transcriptional dual regulator MelR
gene-b1616	28	339	gene-b1616	6.63679	3.00196	0.260409	1	626	0	gene-b1616		CDS	uidB	glucuronide:H(+) symporter
gene-b4186	72	560	gene-b4186	7.68015	2.36353	0.260848	1	627	0	gene-b4186		CDS	yjfC	putative acid--amine ligase YjfC
gene-b2485	18	279	gene-b2485	6.17757	3.35837	0.260884	1	628	0	gene-b2485		CDS	hyfE	hydrogenase 4 component E
gene-b1864	12992	7154	gene-b1864	13.2655	-1.45663	0.261324	1	629	0	gene-b1864		CDS	yebC	putative transcriptional regulator YebC
gene-b1701	32	360	gene-b1701	6.77647	2.89603	0.261713	1	630	0	gene-b1701		CDS	fadK	short chain acyl-CoA synthetase
gene-b3269	64	521	gene-b3269	7.54311	2.42932	0.261759	1	631	0	gene-b3269		CDS	yhdX	putative ABC transporter membrane subunit YhdX
gene-b0341	55	477	gene-b0341	7.37015	2.52066	0.262302	1	632	0	gene-b0341		CDS	cynX	cyanate transporter
gene-b3437	1047	471	gene-b3437	9.48636	-1.74829	0.262318	1	633	0	gene-b3437		CDS	gntK	D-gluconate kinase, thermostable
gene-b0587	60	501	gene-b0587	7.46832	2.46595	0.262452	1	634	0	gene-b0587		CDS	fepE	polysaccharide co-polymerase family protein FepE
gene-b0512	51	457	gene-b0512	7.28478	2.5678	0.262636	1	635	0	gene-b0512		CDS	allB	allantoinase
gene-b4330	28	337	gene-b4330	6.63252	2.99343	0.262723	1	636	0	gene-b4330		CDS	yjiH	uncharacterized protein YjiH
gene-b0497	502	2373	gene-b0497	10.1226	1.64513	0.262878	1	637	0	gene-b0497		CDS	rhsD	protein RhsD
gene-b3351	1900	946	gene-b3351	10.4193	-1.60191	0.262978	1	638	0	gene-b3351		CDS	kefG	glutathione-regulated potassium-efflux system ancillary protein KefG
gene-b4144	3596	1902	gene-b4144	11.3833	-1.5147	0.264194	1	639	0	gene-b4144		CDS	yjeI	DUF4156 domain-containing lipoprotein YjeI
gene-b0117	83	606	gene-b0117	7.83965	2.27231	0.264257	1	640	0	gene-b0117		CDS	yacH	DUF3300 domain-containing protein YacH
gene-b0525	15721	8747	gene-b0525	13.548	-1.44166	0.26464	1	641	0	gene-b0525		CDS	ppiB	peptidyl-prolyl cis-trans isomerase B
gene-b2398	1478	714	gene-b2398	10.0351	-1.64547	0.264784	1	642	0	gene-b2398		CDS	yfeC	DNA-binding transcriptional dual regulator YfeC
gene-b2487	101	686	gene-b2487	8.07068	2.16803	0.264969	1	643	0	gene-b2487		CDS	hyfG	hydrogenase 4 catalytic subunit HyfG
gene-b0347	116	752	gene-b0347	8.23683	2.10078	0.265155	1	644	0	gene-b0347		CDS	mhpA	3-(3-hydroxyphenyl)propanoate hydroxylase
gene-b4315	2099	1063	gene-b4315	10.5752	-1.57738	0.265182	1	645	0	gene-b4315		CDS	fimI	putative fimbrial protein FimI
gene-b0200	1965	988	gene-b0200	10.4749	-1.58777	0.2653	1	646	0	gene-b0200		CDS	gmhB	D-glycero-beta-D-manno-heptose-1,7-bisphosphate 7-phosphatase
gene-b1089	52874	29805	gene-b1089	15.3073	-1.42283	0.265902	1	647	0	gene-b1089		CDS	rpmF	50S ribosomal subunit protein L32
gene-b1639	234	1252	gene-b1639	9.11073	1.82383	0.266229	1	648	0	gene-b1639		CDS	mliC	inhibitor of c-type lysozyme, putative lipoprotein
gene-b2982	447	151	gene-b2982	8.05181	-2.16155	0.266366	1	649	0	gene-b2982		CDS	insH9	IS5 family transposase and trans-activator
gene-b1485	91	639	gene-b1485	7.94428	2.21605	0.266395	1	650	0	gene-b1485		CDS	ddpC	putative D,D-dipeptide ABC transporter membrane subunit DdpC
gene-b2253	130	808	gene-b2253	8.37083	2.04002	0.267841	1	651	0	gene-b2253		CDS	arnB	UDP-4-amino-4-deoxy-L-arabinose aminotransferase
gene-b1632	1916	967	gene-b1632	10.4412	-1.58233	0.26804	1	652	0	gene-b1632		CDS	rsxE	SoxR [2Fe-2S] reducing system protein RsxE
gene-b1218	640	2905	gene-b1218	10.4437	1.58657	0.268267	1	653	0	gene-b1218		CDS	chaC	glutathione-specific gamma-glutamylcyclotransferase
gene-b0533	16	261	gene-b0533	6.0445	3.43208	0.26827	1	654	0	gene-b0533		CDS	sfmH	putative fimbrial adhesin protein SfmH
gene-b3270	63	508	gene-b3270	7.51353	2.41558	0.268288	1	655	0	gene-b3270		CDS	yhdY	putative ABC transporter membrane subunit YhdY
gene-b3156	3767	2019	gene-b3156	11.4599	-1.4956	0.268679	1	656	0	gene-b3156		CDS	yhbS	putative N-acetyltransferase YhbS
gene-b1891	1219	576	gene-b1891	9.74125	-1.67738	0.268937	1	657	0	gene-b1891		CDS	flhC	DNA-binding transcriptional dual regulator FlhC
gene-b2185	20486	11545	gene-b2185	13.9392	-1.42319	0.268991	1	658	0	gene-b2185		CDS	rplY	50S ribosomal subunit protein L25
gene-b2390	281	1438	gene-b2390	9.34268	1.7596	0.269138	1	659	0	gene-b2390		CDS	ypeC	DUF2502 domain-containing protein YpeC
gene-b3255	16114	9070	gene-b3255	13.592	-1.42496	0.269829	1	660	0	gene-b3255		CDS	accB	biotin carboxyl carrier protein
gene-b2386	42	404	gene-b2386	7.05581	2.67007	0.270286	1	661	0	gene-b2386		CDS	fryC	putative PTS enzyme IIC component FryC
gene-b2383	141	850	gene-b2383	8.46598	1.99594	0.270531	1	662	0	gene-b2383		CDS	fryA	putative PTS multiphosphoryl transfer protein FryA
gene-b4335	111	720	gene-b4335	8.17368	2.10161	0.270957	1	663	0	gene-b4335		CDS	yjiM	putative dehydratase subunit
gene-b0934	21	290	gene-b0934	6.31666	3.19177	0.271084	1	664	0	gene-b0934		CDS	ssuC	aliphatic sulfonate ABC transporter membrane subunit
gene-b3942	19529	11049	gene-b3942	13.873	-1.41753	0.271085	1	665	0	gene-b3942		CDS	katG	catalase/hydroperoxidase HPI
gene-b0042	58	481	gene-b0042	7.41448	2.45609	0.271108	1	666	0	gene-b0042		CDS	fixB	putative electron transfer flavoprotein FixB
gene-b4193	79	578	gene-b4193	7.7699	2.27532	0.271115	1	667	0	gene-b4193		CDS	ulaA	L-ascorbate specific PTS enzyme IIC component
gene-b0367	42	402	gene-b0367	7.05223	2.66291	0.272286	1	668	0	gene-b0367		CDS	tauC	taurine ABC transporter membrane subunit
gene-b2452	66	517	gene-b2452	7.55975	2.3738	0.272288	1	669	0	gene-b2452		CDS	eutH	putative ethanolamine permease EutH
gene-b0823	101	674	gene-b0823	8.05795	2.14257	0.272364	1	670	0	gene-b0823		CDS	ybiW	putative pyruvate formate lyase
gene-b1285	554	2533	gene-b1285	10.2407	1.59707	0.27242	1	671	0	gene-b1285		CDS	pdeR	cyclic di-GMP phosphodiesterase PdeR
gene-b2202	1131	532	gene-b2202	9.62988	-1.68392	0.272677	1	672	0	gene-b2202		CDS	napC	periplasmic nitrate reductase cytochrome c protein
gene-b2918	53	455	gene-b2918	7.30936	2.50598	0.273031	1	673	0	gene-b2918		CDS	argK	methylmalonyl-CoA mutase-interacting GTPase YgfD
gene-b1454	42	401	gene-b1454	7.05043	2.65932	0.273293	1	674	0	gene-b1454		CDS	yncG	putative glutathione S-transferase YncG
gene-b1060	1387	678	gene-b1060	9.95199	-1.62843	0.273311	1	675	0	gene-b1060		CDS	bssS	regulator of biofilm formation
gene-b0996	26	317	gene-b0996	6.53493	3.01208	0.273358	1	676	0	gene-b0996		CDS	torC	cytochrome c menaquinol dehydrogenase TorC
gene-b0613	22	294	gene-b0613	6.36009	3.14442	0.273632	1	677	0	gene-b0613		CDS	citG	triphosphoribosyl-dephospho-CoA synthase
gene-b3902	61	492	gene-b3902	7.46717	2.41595	0.273727	1	678	0	gene-b3902		CDS	rhaD	rhamnulose-1-phosphate aldolase
gene-b0956	956	435	gene-b0956	9.36341	-1.73182	0.273896	1	679	0	gene-b0956		CDS	matP	macrodomain Ter protein
gene-b4095	82	586	gene-b4095	7.8067	2.24138	0.275046	1	680	0	gene-b4095		CDS	phnM	RPnTP hydrolase
gene-b3210	6472	3610	gene-b3210	12.2694	-1.43804	0.275315	1	681	0	gene-b3210		CDS	arcB	sensor histidine kinase ArcB
gene-b1863	5673	3154	gene-b1863	12.077	-1.44275	0.276052	1	682	0	gene-b1863		CDS	ruvC	crossover junction endodeoxyribonuclease RuvC
gene-b3284	8694	4901	gene-b3284	12.7029	-1.42277	0.27612	1	683	0	gene-b3284		CDS	smg	DUF494 domain-containing protein Smg
gene-b0366	37	372	gene-b0366	6.90485	2.73388	0.277284	1	684	0	gene-b0366		CDS	tauB	taurine ABC transporter ATP binding subunit
gene-b2459	48	426	gene-b2459	7.19038	2.55392	0.277662	1	685	0	gene-b2459		CDS	eutT	putative ethanolamine utilization cobalamin adenosyltransferase
gene-b2752	2496	1325	gene-b2752	10.8591	-1.50945	0.277745	1	686	0	gene-b2752		CDS	cysD	sulfate adenylyltransferase subunit 2
gene-b2166	7	190	gene-b2166	5.21915	4.16668	0.277917	1	687	0	gene-b2166		CDS	psuK	putative pseudouridine kinase
gene-b3892	15926	9123	gene-b3892	13.5877	-1.39963	0.278186	1	688	0	gene-b3892		CDS	fdoI	formate dehydrogenase O subunit gamma
gene-b1678	577	2592	gene-b1678	10.2867	1.5716	0.278386	1	689	0	gene-b1678		CDS	ldtE	L,D-transpeptidase LdtE
gene-b0894	1618	820	gene-b0894	10.2003	-1.57634	0.278546	1	690	0	gene-b0894		CDS	dmsA	dimethyl sulfoxide reductase subunit A
gene-b3183	6532	3677	gene-b3183	12.2894	-1.42482	0.27941	1	691	0	gene-b3183		CDS	obgE	GTPase ObgE
gene-b2250	794	350	gene-b2250	9.07265	-1.77761	0.279575	1	692	0	gene-b2250		CDS	yfaZ	putative porin YfaZ
gene-b1450	133	798	gene-b1450	8.37831	1.98914	0.280033	1	693	0	gene-b1450		CDS	mcbR	DNA-binding transcriptional dual regulator McbR
gene-b0061	33	349	gene-b0061	6.77628	2.80687	0.280066	1	694	0	gene-b0061		CDS	araD	L-ribulose-5-phosphate 4-epimerase AraD
gene-b0507	106	683	gene-b0507	8.10237	2.092	0.280318	1	695	0	gene-b0507		CDS	gcl	glyoxylate carboligase
gene-b1698	30	333	gene-b1698	6.67368	2.87666	0.28041	1	696	0	gene-b1698		CDS	ydiR	putative electron transfer flavoprotein subunit YdiR
gene-b0363	37	369	gene-b0363	6.89901	2.7222	0.280571	1	697	0	gene-b0363		CDS	yaiP	putative glucosyltransferase
gene-b4015	301	1480	gene-b4015	9.41304	1.70194	0.281247	1	698	0	gene-b4015		CDS	aceA	isocitrate lyase
gene-b2043	101	659	gene-b2043	8.04172	2.1101	0.281949	1	699	0	gene-b2043		CDS	wcaM	putative colanic acid biosynthesis protein WcaM
gene-b1815	80	566	gene-b1815	7.76384	2.22691	0.283206	1	700	0	gene-b1815		CDS	pdeD	putative c-di-GMP phosphodiesterase PdeD
gene-b2181	5442	3071	gene-b2181	12.0277	-1.42125	0.28371	1	701	0	gene-b2181		CDS	yejG	protein YejG
gene-b0771	94	626	gene-b0771	7.95285	2.13961	0.28388	1	702	0	gene-b0771		CDS	ybhJ	putative hydratase YbhJ
gene-b2095	30	330	gene-b2095	6.66715	2.86361	0.284072	1	703	0	gene-b2095		CDS	gatZ	putative tagatose-1,6-bisphosphate aldolase 2 chaperone
gene-b3495	10379	5977	gene-b3495	12.9738	-1.392	0.284255	1	704	0	gene-b3495		CDS	uspA	universal stress protein A
gene-b2981	42	390	gene-b2981	7.03037	2.61919	0.284645	1	705	0	gene-b2981		CDS	yghO	putative DNA-binding transcriptional regulator YghO
gene-b4147	19293	11244	gene-b4147	13.8769	-1.37475	0.285335	1	706	0	gene-b4147		CDS	efp	protein chain elongation factor EF-P
gene-b0770	23	291	gene-b0770	6.38476	3.06549	0.285525	1	707	0	gene-b0770		CDS	ybhI	putative tricarboxylate transporter
gene-b1955	61	478	gene-b1955	7.44634	2.37431	0.285736	1	708	0	gene-b1955		CDS	yedP	putative mannosyl-3-phosphoglycerate phosphatase
gene-b3110	3281	1813	gene-b3110	11.2826	-1.45158	0.286177	1	709	0	gene-b3110		CDS	cyuP	cysteine detoxification protein CyuP
gene-b1386	99	643	gene-b1386	8.00956	2.10349	0.286883	1	710	0	gene-b1386		CDS	tynA	copper-containing amine oxidase
gene-b1971	96	630	gene-b1971	7.97263	2.11842	0.287022	1	711	0	gene-b1971		CDS	msrP	protein-L-methionine sulfoxide reductase catalytic subunit MsrP
gene-b0286	49	421	gene-b0286	7.19674	2.50714	0.287184	1	712	0	gene-b0286		CDS	paoA	aldehyde dehydrogenase, Fe-S subunit
gene-b1631	2106	1126	gene-b1631	10.6192	-1.49912	0.287891	1	713	0	gene-b1631		CDS	rsxG	SoxR [2Fe-2S] reducing system protein RsxG
gene-b4097	43	391	gene-b4097	7.04919	2.58894	0.288706	1	714	0	gene-b4097		CDS	phnK	carbon-phosphorus lyase subunit PhnK
gene-b0043	66	497	gene-b0043	7.53129	2.31688	0.28879	1	715	0	gene-b0043		CDS	fixC	putative oxidoreductase FixC
gene-b2879	77	545	gene-b2879	7.70899	2.2275	0.289233	1	716	0	gene-b2879		CDS	ssnA	putative aminohydrolase SsnA
gene-b0040	78	549	gene-b0040	7.72358	2.21944	0.289516	1	717	0	gene-b0040		CDS	caiT	L-carnitine:gamma-butyrobetaine antiporter
gene-b2161	29	320	gene-b2161	6.6205	2.86812	0.29004	1	718	0	gene-b2161		CDS	nupX	putative nucleoside transporter
gene-b1178	1621	845	gene-b1178	10.2233	-1.53568	0.290125	1	719	0	gene-b1178		CDS	pliG	inhibitor of g-type lysozyme
gene-b4100	46	403	gene-b4100	7.11964	2.53525	0.291098	1	720	0	gene-b4100		CDS	phnH	carbon-phosphorus lyase core complex subunit PhnH
gene-b0741	33378	19784	gene-b0741	14.6799	-1.35039	0.291321	1	721	0	gene-b0741		CDS	pal	peptidoglycan-associated outer membrane lipoprotein Pal
gene-b4254	69	507	gene-b4254	7.57773	2.28149	0.291596	1	722	0	gene-b4254		CDS	argI	ornithine carbamoyltransferase ArgI
gene-b3507	22	281	gene-b3507	6.32747	3.07917	0.291752	1	723	0	gene-b3507		CDS	dctR	putative DNA-binding transcriptional regulator DctR
gene-b1719	72686	43273	gene-b1719	15.8058	-1.34403	0.291784	1	724	0	gene-b1719		CDS	thrS	threonine--tRNA ligase
gene-b3132	111	686	gene-b3132	8.13878	2.03183	0.291831	1	725	0	gene-b3132		CDS	kbaZ	putative tagatose-1,6-bisphosphate aldolase 1 chaperone
gene-b3140	37	359	gene-b3140	6.87919	2.68256	0.291845	1	726	0	gene-b3140		CDS	agaD	galactosamine-specific PTS enzyme IID component
gene-b3347	13212	7764	gene-b3347	13.3366	-1.3628	0.291914	1	727	0	gene-b3347		CDS	fkpA	peptidyl-prolyl cis-trans isomerase FkpA
gene-b0365	36	354	gene-b0365	6.84931	2.70186	0.291921	1	728	0	gene-b0365		CDS	tauA	taurine ABC transporter periplasmic binding protein
gene-b4101	27	308	gene-b4101	6.54138	2.91608	0.291974	1	729	0	gene-b4101		CDS	phnG	carbon-phosphorus lyase core complex subunit PhnG
gene-b0584	2028	8098	gene-b0584	12.0151	1.40168	0.292068	1	730	0	gene-b0584		CDS	fepA	ferric enterobactin outer membrane transporter
gene-b2543	139	801	gene-b2543	8.41284	1.93089	0.292081	1	731	0	gene-b2543		CDS	yphA	putative inner membrane protein
gene-b2144	786	358	gene-b2144	9.08164	-1.73039	0.292185	1	732	0	gene-b2144		CDS	sanA	DUF218 domain-containing protein SanA
gene-b3754	2009	1080	gene-b3754	10.5551	-1.49127	0.292408	1	733	0	gene-b3754		CDS	hsrA	putative transporter HsrA
gene-b3164	59769	35608	gene-b3164	15.5241	-1.34302	0.292456	1	734	0	gene-b3164		CDS	pnp	polynucleotide phosphorylase
gene-b1905	1434	740	gene-b1905	10.0391	-1.55027	0.293082	1	735	0	gene-b1905		CDS	ftnA	ferritin iron storage protein
gene-b0517	33	338	gene-b0517	6.75318	2.76066	0.293153	1	736	0	gene-b0517		CDS	allD	ureidoglycolate dehydrogenase
gene-b1449	645	2771	gene-b1449	10.4152	1.50721	0.293818	1	737	0	gene-b1449		CDS	curA	NADPH-dependent curcumin/dihydrocurcumin reductase
gene-b1317	6	174	gene-b1317	5.0445	4.26216	0.293914	1	738	0	gene-b1317		CDS	ycjU	beta-phosphoglucomutase
gene-b3536	2839	1580	gene-b3536	11.079	-1.44128	0.294065	1	739	0	gene-b3536		CDS	bcsE	c-di-GMP-binding protein BcsE
gene-b1699	39	366	gene-b1699	6.93109	2.63447	0.294996	1	740	0	gene-b1699		CDS	ydiS	putative electron transfer flavoprotein-quinone oxidoreductase YdiS
gene-b0810	477	2117	gene-b0810	10.0034	1.55414	0.295284	1	741	0	gene-b0810		CDS	glnP	L-glutamine ABC transporter membrane subunit
gene-b1488	31	326	gene-b1488	6.682	2.79871	0.295503	1	742	0	gene-b1488		CDS	ddpX	D-alanyl-D-alanine dipeptidase
gene-b3988	224455	134895	gene-b3988	17.4393	-1.33041	0.295543	1	743	0	gene-b3988		CDS	rpoC	RNA polymerase subunit beta'
gene-b2882	81	553	gene-b2882	7.75604	2.17546	0.296518	1	744	0	gene-b2882		CDS	xanQ	xanthine:H(+) symporter XanQ
gene-b1803	189	993	gene-b1803	8.78949	1.79758	0.296613	1	745	0	gene-b1803		CDS	yeaX	carnitine monooxygenase subunit YeaX
gene-b0543	329	104	gene-b0543	7.56173	-2.25733	0.296778	1	746	0	gene-b0543		CDS	emrE	multidrug/betaine/choline efflux transporter EmrE
gene-b2137	73	518	gene-b2137	7.63386	2.23116	0.297017	1	747	0	gene-b2137		CDS	yohF	putative oxidoreductase YohF
gene-b2984	38	359	gene-b2984	6.89843	2.64409	0.297489	1	748.5	0	gene-b2984		CDS	yghR	putative ATP-binding protein YghR
gene-b3682	38	359	gene-b3682	6.89843	2.64409	0.297489	1	748.5	0	gene-b3682		CDS	glvB	putative PTS enzyme II component GlvB
gene-b2030	377	130	gene-b2030	7.82094	-2.13188	0.297645	1	750	0	gene-b2030		CDS	insH7	IS5 family transposase and trans-activator
gene-b0221	1482	5926	gene-b0221	11.5636	1.40369	0.298375	1	751	0	gene-b0221		CDS	fadE	acyl-CoA dehydrogenase
gene-b4017	13	223	gene-b4017	5.78121	3.50464	0.298796	1	752	0	gene-b4017		CDS	arpA	regulator of acetyl CoA synthetase
gene-b0902	3226	1832	gene-b0902	11.2779	-1.41215	0.299289	1	753	0	gene-b0902		CDS	pflA	pyruvate formate-lyase activating enzyme
gene-b3230	62689	37883	gene-b3230	15.6031	-1.32249	0.299572	1	754	0	gene-b3230		CDS	rpsI	30S ribosomal subunit protein S9
gene-b3024	1254	5045	gene-b3024	11.327	1.41249	0.299938	1	755	0	gene-b3024		CDS	ygiW	BOF family protein YgiW
gene-b1237	28601	17259	gene-b1237	14.47	-1.32454	0.300875	1	756	0	gene-b1237		CDS	hns	DNA-binding transcriptional dual regulator H-NS
gene-b1872	97	614	gene-b1872	7.96155	2.06636	0.301237	1	757	0	gene-b1872		CDS	torZ	trimethylamine N-oxide reductase 2
gene-b1718	106253	64527	gene-b1718	16.3679	-1.31535	0.301403	1	758	0	gene-b1718		CDS	infC	translation initiation factor IF-3
gene-b1012	35	341	gene-b1012	6.802	2.68852	0.301596	1	759	0	gene-b1012		CDS	rutA	pyrimidine monooxygenase RutA
gene-b2933	75	521	gene-b2933	7.65752	2.2005	0.301689	1	760	0	gene-b2933		CDS	cmtA	mannitol-specific PTS enzyme IICB component CmtA
gene-b1168	20	263	gene-b1168	6.21097	3.12117	0.301948	1	761	0	gene-b1168		CDS	pdeG	putative c-di-GMP phosphodiesterase PdeG
gene-b4321	86	567	gene-b4321	7.81728	2.12512	0.302107	1	762	0	gene-b4321		CDS	gntP	fructuronate transporter
gene-b0641	7361	4362	gene-b0641	12.4988	-1.35074	0.302312	1	763	0	gene-b0641		CDS	lptE	lipopolysaccharide assembly protein LptE
gene-b2290	3249	1859	gene-b2290	11.2936	-1.40129	0.302616	1	764	0	gene-b2290		CDS	alaA	glutamate--pyruvate aminotransferase AlaA
gene-b1428	160	865	gene-b1428	8.56978	1.8388	0.303148	1	765	0	gene-b1428		CDS	ydcK	putative acyltransferase YdcK
gene-b0612	71	501	gene-b0612	7.58975	2.2231	0.304169	1	766	0	gene-b0612		CDS	citT	citrate:succinate antiporter
gene-b0680	11785	7102	gene-b0680	13.1899	-1.32648	0.305452	1	767	0	gene-b0680		CDS	glnS	glutamine--tRNA ligase
gene-b2257	169	896	gene-b2257	8.63466	1.81065	0.305472	1	768	0	gene-b2257		CDS	arnT	lipid IVA 4-amino-4-deoxy-L-arabinosyltransferase
gene-b3287	10049	6040	gene-b3287	12.9581	-1.33025	0.305655	1	769	0	gene-b3287		CDS	def	peptide deformylase
gene-b2112	70	495	gene-b2112	7.57083	2.22618	0.305679	1	770	0	gene-b2112		CDS	yehE	DUF2574 domain-containing protein YehE
gene-b3879	46	389	gene-b3879	7.09414	2.48424	0.306012	1	771	0	gene-b3879		CDS	yihR	putative sulfoquinovose mutarotase YihR
gene-b1690	14	225	gene-b1690	5.84111	3.4106	0.306612	1	772	0	gene-b1690		CDS	ydiM	putative exporter YdiM
gene-b4105	64	468	gene-b4105	7.46573	2.27454	0.30679	1	773	0	gene-b4105		CDS	phnD	phosphonate/phosphate ABC transporter periplasmic binding protein
gene-b1241	28485	17392	gene-b1241	14.4726	-1.3076	0.306909	1	774	0	gene-b1241		CDS	adhE	fused acetaldehyde-CoA dehydrogenase and iron-dependent alcohol dehydrogenasealdehyde/alcohol dehydrogenase AdhE
gene-b1694	41	365	gene-b1694	6.9652	2.55838	0.307061	1	775	0	gene-b1694		CDS	ydiF	putative acetate-CoA transferase YdiF
gene-b2107	797	3266	gene-b2107	10.6864	1.43905	0.307194	1	776	0	gene-b2107		CDS	rcnB	periplasmic protein involved in nickel/cobalt export
gene-b4245	1272	667	gene-b4245	9.87776	-1.52716	0.307538	1	777	0	gene-b4245		CDS	pyrB	aspartate carbamoyltransferase catalytic subunit
gene-b2254	150	817	gene-b2254	8.48205	1.84955	0.307832	1	778	0	gene-b2254		CDS	arnC	undecaprenyl-phosphate 4-deoxy-4-formamido-L-arabinose transferase
gene-b2728	598	262	gene-b2728	8.65926	-1.7864	0.308028	1	779	0	gene-b2728		CDS	hypC	hydrogenase maturation factor HypC
gene-b2722	54	423	gene-b2722	7.27024	2.3738	0.308069	1	780	0	gene-b2722		CDS	hycD	formate hydrogenlyase subunit HycD
gene-b1608	677	2811	gene-b1608	10.4605	1.45803	0.308217	1	781	0	gene-b1608		CDS	rstA	DNA-binding transcriptional regulator RstA
gene-b1617	51	408	gene-b1617	7.20297	2.40418	0.309821	1	782	0	gene-b1617		CDS	uidA	beta-glucuronidase
gene-b3084	1556	845	gene-b3084	10.1938	-1.47664	0.310067	1	783	0	gene-b3084		CDS	rlmG	23S rRNA m(2)G1835 methyltransferase
gene-b4269	1045	4168	gene-b4269	11.0578	1.40003	0.310237	1	784	0	gene-b4269		CDS	ahr	NADPH-dependent aldehyde reductase Ahr
gene-b4380	1607	878	gene-b4380	10.2447	-1.4679	0.310922	1	785	0	gene-b4380		CDS	yjjI	DUF3029 domain-containing protein YjjI
gene-b3883	104	629	gene-b3883	8.02922	2.00065	0.311033	1	786	0	gene-b3883		CDS	yihV	6-deoxy-6-sulfofructose kinase
gene-b4736	12245	7467	gene-b4736	13.2537	-1.30942	0.311159	1	787	0	gene-b4736		CDS	yliM	protein YliM
gene-b1560	27	294	gene-b1560	6.50782	2.84896	0.311206	1	788	0	gene-b1560		CDS	ydfU	protein YdfU
gene-b2762	3398	1986	gene-b2762	11.3736	-1.37064	0.311461	1	789	0	gene-b2762		CDS	cysH	phosphoadenosine phosphosulfate reductase
gene-b0384	80	530	gene-b0384	7.71643	2.1321	0.311765	1	790	0	gene-b0384		CDS	psiF	phosphate starvation-inducible protein PsiF
gene-b3170	8046	4871	gene-b3170	12.6426	-1.31988	0.311866	1	791	0	gene-b3170		CDS	rimP	ribosome maturation factor RimP
gene-b3512	63	458	gene-b3512	7.43878	2.2661	0.312159	1	792	0	gene-b3512		CDS	gadE	DNA-binding transcriptional activator GadE
gene-b0997	143	782	gene-b0997	8.41599	1.85533	0.31218	1	793	0	gene-b0997		CDS	torA	trimethylamine N-oxide reductase 1
gene-b2538	86	554	gene-b2538	7.80055	2.09165	0.312389	1	794	0	gene-b2538		CDS	hcaE	putative 3-phenylpropionate/cinnamate dioxygenase subunit alpha
gene-b0314	3124	11822	gene-b0314	12.5997	1.32418	0.312555	1	795	0	gene-b0314		CDS	betT	choline:H(+) symporter
gene-b3575	61	449	gene-b3575	7.4012	2.28401	0.312564	1	796	0	gene-b3575		CDS	yiaK	2,3-diketo-L-gulonate reductase
gene-b3233	9371	5702	gene-b3233	12.8662	-1.31256	0.312643	1	797	0	gene-b3233		CDS	zapG	Z-ring associated protein G
gene-b2947	6272	3778	gene-b2947	12.2796	-1.32713	0.312918	1	798	0	gene-b2947		CDS	gshB	glutathione synthetase
gene-b1866	17577	10817	gene-b1866	13.7817	-1.29621	0.313301	1	799	0	gene-b1866		CDS	aspS	aspartate--tRNA ligase
gene-b0385	71	490	gene-b0385	7.57374	2.19107	0.313913	1	800	0	gene-b0385		CDS	dgcC	diguanylate cyclase DgcC
gene-b1697	15	227	gene-b1697	5.89726	3.32383	0.313979	1	801	0	gene-b1697		CDS	ydiQ	putative electron transfer flavoprotein subunit YdiQ
gene-b4014	281	1305	gene-b4014	9.27267	1.61958	0.31425	1	802	0	gene-b4014		CDS	aceB	malate synthase A
gene-b2208	500	209	gene-b2208	8.36711	-1.85425	0.31464	1	803	0	gene-b2208		CDS	napF	ferredoxin-type protein
gene-b3721	105	628	gene-b3721	8.03498	1.98455	0.31465	1	804	0	gene-b3721		CDS	bglB	6-phospho-beta-glucosidase B
gene-b2890	18474	11406	gene-b2890	13.8559	-1.29153	0.314705	1	805	0	gene-b2890		CDS	lysS	lysine--tRNA ligase
gene-b2503	90	567	gene-b2503	7.85007	2.05953	0.315059	1	806	0	gene-b2503		CDS	pdeF	cyclic di-GMP phosphodiesterase PdeF
gene-b4579	36	335	gene-b4579	6.80951	2.62227	0.315059	1	807	0	gene-b4579		CDS	yaiX	putative acyltransferase, N-terminal fragment
gene-b1474	1490	816	gene-b1474	10.1373	-1.46449	0.316314	1	808	0	gene-b1474		CDS	fdnG	formate dehydrogenase N subunit alpha
gene-b0700	342	1526	gene-b0700	9.52724	1.56186	0.316772	1	809	0	gene-b0700		CDS	rhsC	rhs element protein RhsC
gene-b1951	278	1287	gene-b1951	9.25491	1.61503	0.316781	1	810	0	gene-b1951		CDS	rcsA	DNA-binding transcriptional activator RcsA
gene-b4511	902	3590	gene-b4511	10.8439	1.39696	0.316875	1	811	0	gene-b4511		CDS	ybdZ	enterobactin biosynthesis protein YbdZ
gene-b3636	30148	18773	gene-b3636	14.5686	-1.27923	0.316979	1	812	0	gene-b3636		CDS	rpmG	50S ribosomal subunit protein L33
gene-b0583	129	719	gene-b0583	8.28108	1.8828	0.317268	1	813	0	gene-b0583		CDS	entD	phosphopantetheinyl transferase EntD
gene-b3535	753	363	gene-b3535	9.06071	-1.6485	0.317504	1	814	0	gene-b3535		CDS	yhjR	PF10945 family protein YhjR
gene-b2881	268	1247	gene-b2881	9.20571	1.62233	0.31776	1	815	0	gene-b2881		CDS	xdhD	fused putative xanthine/hypoxanthine oxidase: molybdopterin-binding subunit and Fe-S binding subunit
gene-b1331	432	172	gene-b1331	8.12112	-1.92445	0.319329	1	816	0	gene-b1331		CDS	insH4	IS5 family transposase and trans-activator
gene-b3579	56	420	gene-b3579	7.29134	2.31107	0.320154	1	817	0	gene-b3579		CDS	yiaO	2,3-diketo-L-gulonate:Na(+) symporter - periplasmic binding protein
gene-b1215	6718	4114	gene-b1215	12.3906	-1.30331	0.320259	1	818	0	gene-b1215		CDS	kdsA	3-deoxy-D-manno-octulosonate 8-phosphate synthase
gene-b0904	13274	8250	gene-b0904	13.3838	-1.28196	0.320399	1	819	0	gene-b0904		CDS	focA	formate channel FocA
gene-b4031	126	702	gene-b4031	8.24685	1.88222	0.320731	1	820	0	gene-b4031		CDS	xylE	D-xylose:H(+) symporter
gene-b0113	6956	4271	gene-b0113	12.4427	-1.29951	0.321101	1	821	0	gene-b0113		CDS	pdhR	DNA-binding transcriptional dual regulator PdhR
gene-b3637	59205	37335	gene-b3637	15.5514	-1.26101	0.321985	1	822	0	gene-b3637		CDS	rpmB	50S ribosomal subunit protein L28
gene-b2226	75	497	gene-b2226	7.6235	2.13246	0.322549	1	823	0	gene-b2226		CDS	yfaQ	tandem DUF2300 domain-containing protein YfaQ
gene-b2331	895	456	gene-b2331	9.34986	-1.56868	0.322946	1	824	0	gene-b2331		CDS	smrB	putative endonuclease SmrB
gene-b3485	319	1422	gene-b3485	9.4261	1.56047	0.323096	1	825	0	gene-b3485		CDS	yhhJ	ABC transporter family protein YhhJ
gene-b1418	1834	1046	gene-b1418	10.4663	-1.40593	0.323504	1	826	0	gene-b1418		CDS	cybB	superoxide oxidase
gene-b0775	49	386	gene-b0775	7.13413	2.38192	0.324254	1	827	0	gene-b0775		CDS	bioB	biotin synthase
gene-b0163	2785	1650	gene-b0163	11.0964	-1.35103	0.324355	1	828	0	gene-b0163		CDS	yaeH	DUF3461 domain-containing protein YaeH
gene-b0849	610	282	gene-b0849	8.72665	-1.70894	0.324703	1	829	0	gene-b0849		CDS	grxA	reduced glutaredoxin 1
gene-b2372	18	238	gene-b2372	6.06291	3.12907	0.324917	1	830	0	gene-b2372		CDS	yfdV	putative transport protein YfdV
gene-b3638	11653	7290	gene-b3638	13.2006	-1.27253	0.324937	1	831	0	gene-b3638		CDS	yicR	RadC-like JAB domain-containing protein YicR
gene-b1892	973	507	gene-b1892	9.48661	-1.53628	0.32501	1	832	0	gene-b1892		CDS	flhD	DNA-binding transcriptional dual regulator FlhD
gene-b0509	39	341	gene-b0509	6.88006	2.5324	0.325023	1	833	0	gene-b0509		CDS	glxR	tartronate semialdehyde reductase 2
gene-b4711	418	167	gene-b4711	8.07607	-1.91948	0.325226	1	834	0	gene-b4711		CDS	insH21	IS5 family transposase and trans-activator
gene-b3554	6078	3747	gene-b3554	12.251	-1.29368	0.325297	1	835	0	gene-b3554		CDS	yiaF	DUF3053 domain-containing protein YiaF
gene-b2724	33	313	gene-b2724	6.69775	2.6498	0.325476	1	836	0	gene-b2724		CDS	hycB	formate hydrogenlyase subunit HycB
gene-b0646	44	363	gene-b0646	7.01217	2.44857	0.325499	1	837	0	gene-b0646		CDS	djlB	J domain-containing protein DjlB
gene-b0776	51	393	gene-b0776	7.17595	2.35014	0.326116	1	838	0	gene-b0776		CDS	bioF	8-amino-7-oxononanoate synthase
gene-b3619	18359	11588	gene-b3619	13.8628	-1.25968	0.32643	1	839	0	gene-b3619		CDS	rfaD	ADP-L-glycero-D-mannoheptose 6-epimerase
gene-b3346	4359	2660	gene-b3346	11.764	-1.30839	0.326538	1	840	0	gene-b3346		CDS	yheO	DNA-binding transcriptional regulator YheO
gene-b2764	4954	3040	gene-b2764	11.9527	-1.30035	0.326659	1	841	0	gene-b2764		CDS	cysJ	sulfite reductase, flavoprotein subunit
gene-b1319	14	214	gene-b1319	5.80495	3.33829	0.327235	1	842	0	gene-b1319		CDS	ompG	outer membrane porin G
gene-b4054	3980	2423	gene-b4054	11.6311	-1.3118	0.327491	1	843	0	gene-b4054		CDS	tyrB	tyrosine aminotransferase
gene-b1900	102	598	gene-b1900	7.97876	1.95575	0.328215	1	844	0	gene-b1900		CDS	araG	arabinose ABC transporter ATP binding subunit
gene-b4073	113	640	gene-b4073	8.1016	1.90593	0.328779	1	845	0	gene-b4073		CDS	nrfD	putative menaquinol-cytochrome c reductase subunit NrfD
gene-b2983	55	407	gene-b2983	7.25567	2.2917	0.329479	1	846	0	gene-b2983		CDS	yghQ	putative transport protein YghQ
gene-b0059	7031	4389	gene-b0059	12.4701	-1.27566	0.329569	1	847	0	gene-b0059		CDS	rapA	RNA polymerase-binding ATPase and RNAP recycling factor
gene-b4187	365	1570	gene-b4187	9.59469	1.50897	0.329884	1	848	0	gene-b4187		CDS	aidB	putative acyl-CoA dehydrogenase AidB
gene-b3505	354	132	gene-b3505	7.78654	-2.01903	0.330039	1	849	0	gene-b3505		CDS	insH11	IS5 family transposase and trans-activator
gene-b2620	2972	1791	gene-b2620	11.2024	-1.32649	0.330622	1	850	0	gene-b2620		CDS	smpB	SsrA-binding protein
gene-b4334	73	480	gene-b4334	7.5789	2.12124	0.330727	1	851	0	gene-b4334		CDS	yjiL	putative ATPase, activator of (R)-hydroxyglutaryl-CoA dehdratase
gene-b0656	374	144	gene-b0656	7.88895	-1.97279	0.330805	1	852	0	gene-b0656		CDS	insH3	IS5 family transposase and trans-activator
gene-b3516	1068	4088	gene-b3516	11.0595	1.34066	0.330974	1	853	0	gene-b3516		CDS	gadX	DNA-binding transcriptional dual regulator GadX
gene-b4023	859	443	gene-b4023	9.29938	-1.55117	0.331559	1	854	0	gene-b4023		CDS	yjbD	DUF3811 domain-containing protein YjbD
gene-b0645	7	166	gene-b0645	5.12174	3.97186	0.331987	1	855	0	gene-b0645		CDS	ybeR	DUF1266 domain-containing protein YbeR
gene-b0940	94	560	gene-b0940	7.87248	1.97887	0.333621	1	856	0	gene-b0940		CDS	elfC	putative fimbrial usher protein ElfC
gene-b3570	1820	6736	gene-b3570	11.8042	1.29213	0.333882	1	857	0	gene-b3570		CDS	bax	putative glycoside hydrolase Bax
gene-b2347	107	610	gene-b2347	8.02761	1.91537	0.333903	1	858	0	gene-b2347		CDS	yfdC	inner membrane protein YfdC
gene-b1395	292	1293	gene-b1395	9.29371	1.55086	0.334307	1	859	0	gene-b1395		CDS	paaH	3-hydroxyadipyl-CoA dehydrogenase
gene-b1394	179	880	gene-b1394	8.66313	1.70172	0.334404	1	860	0	gene-b1394		CDS	paaG	putative ring 1,2-epoxyphenylacetyl-CoA isomerase (oxepin-CoA forming)
gene-b1011	19	238	gene-b1011	6.10192	3.05107	0.334432	1	861	0	gene-b1011		CDS	rutB	ureidoacrylate amidohydrolase
gene-b1691	20	243	gene-b1691	6.15391	3.00706	0.334881	1	862	0	gene-b1691		CDS	ydiN	putative transporter YdiN
gene-b3371	95	562	gene-b3371	7.88268	1.96875	0.335185	1	863	0	gene-b3371		CDS	frlB	fructoselysine 6-phosphate deglycase
gene-b3079	44	355	gene-b3079	6.9961	2.41642	0.335246	1	864	0	gene-b3079		CDS	ygjJ	protein YgjJ
gene-b2371	23	258	gene-b2371	6.29794	2.89184	0.335447	1	865	0	gene-b2371		CDS	yfdE	acetyl-CoA:oxalate CoA-transferase
gene-b0774	76	487	gene-b0774	7.6184	2.08403	0.335461	1	866	0	gene-b0774		CDS	bioA	adenosylmethionine-8-amino-7-oxononanoate aminotransferase
gene-b3011	5468	3431	gene-b3011	12.1111	-1.26821	0.336383	1	867	0	gene-b3011		CDS	yqhD	NADPH-dependent aldehyde reductase YqhD
gene-b4255	8642	5493	gene-b4255	12.7808	-1.24959	0.336498	1	868	0	gene-b4255		CDS	rraB	ribonuclease E inhibitor protein B
gene-b2546	53	392	gene-b2546	7.20186	2.29097	0.336811	1	869	0	gene-b2546		CDS	yphD	putative ABC transporter membrane subunit YphD
gene-b3916	7620	4836	gene-b3916	12.5981	-1.2518	0.337251	1	870	0	gene-b3916		CDS	pfkA	6-phosphofructokinase 1
gene-b3379	69	457	gene-b3379	7.50283	2.1317	0.337383	1	871	0	gene-b3379		CDS	php	putative hydrolase
gene-b2901	5097	3199	gene-b2901	12.01	-1.26785	0.337838	1	872	0	gene-b2901		CDS	bglA	6-phospho-beta-glucosidase A
gene-b3163	31464	20452	gene-b3163	14.6612	-1.21728	0.340109	1	873	0	gene-b3163		CDS	nlpI	lipoprotein NlpI
gene-b4311	73	470	gene-b4311	7.56371	2.09087	0.340307	1	874	0	gene-b4311		CDS	nanC	N-acetylneuraminate outer membrane channel
gene-b0080	3868	2414	gene-b0080	11.6078	-1.27599	0.341001	1	875	0	gene-b0080		CDS	cra	DNA-binding transcriptional dual regulator Cra
gene-b4141	272	1204	gene-b4141	9.19108	1.55033	0.341177	1	876	0	gene-b4141		CDS	yjeH	L-methionine/branched chain amino acid exporter
gene-b0461	2342	1418	gene-b0461	10.8621	-1.31971	0.341507	1	877	0	gene-b0461		CDS	tomB	Hha toxicity modulator TomB
gene-b0291	254	1138	gene-b0291	9.10103	1.56778	0.341796	1	878	0	gene-b0291		CDS	ecpC	putative fimbrial usher protein EcpC
gene-b3395	79	492	gene-b3395	7.65369	2.04291	0.341881	1	879	0	gene-b3395		CDS	hofM	DNA utilization protein HofM
gene-b0012	21	244	gene-b0012	6.19207	2.9426	0.342099	1	880	0	gene-b0012		CDS	mbiA	uncharacterized protein MbiA
gene-b3944	47	362	gene-b3944	7.05776	2.34943	0.34245	1	881	0	gene-b3944		CDS	yijF	DUF1287 domain-containing protein YijF
gene-b1793	599	289	gene-b1793	8.73121	-1.64731	0.34261	1	882	0	gene-b1793		CDS	yoaF	DUF333 domain-containing lipoprotein YoaF
gene-b0304	88	526	gene-b0304	7.77972	1.98366	0.342784	1	883	0	gene-b0304		CDS	rclA	cupric reductase RclA
gene-b1465	58	407	gene-b1465	7.29398	2.21508	0.343152	1	884	0	gene-b1465		CDS	narV	nitrate reductase Z subunit gamma
gene-b3678	147	747	gene-b3678	8.40286	1.74947	0.343328	1	885	0	gene-b3678		CDS	yidJ	putative sulfatase/phosphatase YidJ
gene-b4470	3179	1973	gene-b4470	11.3208	-1.28401	0.343512	1	886	0	gene-b4470		CDS	cyuA	putative L-cysteine desulfidase CyuA
gene-b3141	24	258	gene-b3141	6.32864	2.83044	0.343634	1	887	0	gene-b3141		CDS	agaI	putative deaminase AgaI
gene-b2169	2626	1612	gene-b2169	11.0372	-1.29984	0.34415	1	888	0	gene-b2169		CDS	fruB	fructose-specific PTS multiphosphoryl transfer protein FruB
gene-b2229	17	222	gene-b2229	5.97148	3.11113	0.344267	1	889	0	gene-b2229		CDS	yfaT	DUF1175 domain-containing protein YfaT
gene-b3394	52	381	gene-b3394	7.16759	2.27738	0.344725	1	890	0	gene-b3394		CDS	hofN	DNA utilization protein HofN
gene-b4227	150	755	gene-b4227	8.42512	1.73569	0.345289	1	891	0	gene-b4227		CDS	ytfQ	galactofuranose ABC transporter periplasmic binding protein
gene-b0769	16	216	gene-b0769	5.90799	3.15906	0.345429	1	892	0	gene-b0769		CDS	ybhH	putative isomerase YbhH
gene-b2548	29	280	gene-b2548	6.52417	2.67548	0.346393	1	893	0	gene-b2548		CDS	yphF	putative ABC transporter periplasmic binding protein YphF
gene-b3657	138	709	gene-b3657	8.31963	1.76529	0.346572	1	894	0	gene-b3657		CDS	yicJ	putative xyloside transporter YicJ
gene-b0777	25	261	gene-b0777	6.36642	2.78823	0.346672	1	895	0	gene-b0777		CDS	bioC	malonyl-acyl carrier protein methyltransferase
gene-b2896	1999	1209	gene-b2896	10.6329	-1.32129	0.347676	1	896	0	gene-b2896		CDS	ygfX	protein YgfX
gene-b1484	123	652	gene-b1484	8.17616	1.81039	0.34773	1	897	0	gene-b1484		CDS	ddpD	putative D,D-dipeptide ABC transporter ATP-binding subunit DdpD
gene-b3991	124	655	gene-b3991	8.18532	1.80533	0.348247	1	898	0	gene-b3991		CDS	thiG	1-deoxy-D-xylulose 5-phosphate:thiol sulfurtransferase
gene-b4115	142	721	gene-b4115	8.35234	1.74828	0.348393	1	899	0	gene-b4115		CDS	adiC	arginine:agmatine antiporter
gene-b0166	11483	7500	gene-b0166	13.2105	-1.21036	0.348469	1	900	0	gene-b0166		CDS	dapD	tetrahydrodipicolinate succinylase
gene-b2134	2179	1330	gene-b2134	10.7639	-1.30806	0.3485	1	901	0	gene-b2134		CDS	pbpG	peptidoglycan DD-endopeptidase PbpG
gene-b1393	222	1009	gene-b1393	8.91711	1.58847	0.348642	1	902	0	gene-b1393		CDS	paaF	putative 2,3-dehydroadipyl-CoA hydratase
gene-b2541	66	434	gene-b2541	7.43352	2.12133	0.348686	1	903	0	gene-b2541		CDS	hcaB	2,3-dihydroxy-2,3-dihydrophenylpropionate dehydrogenase
gene-b3949	90	527	gene-b3949	7.7973	1.95398	0.348707	1	904	0	gene-b3949		CDS	frwC	putative PTS enzyme IIC component FrwC
gene-b1300	107	591	gene-b1300	8.00478	1.86972	0.34884	1	905	0	gene-b1300		CDS	puuC	gamma-glutamyl-gamma-aminobutyraldehyde dehydrogenase
gene-b3137	48	361	gene-b3137	7.07095	2.31507	0.348858	1	906	0	gene-b3137		CDS	kbaY	tagatose-1,6-bisphosphate aldolase 1
gene-b3225	211	969	gene-b3225	8.85127	1.60343	0.349022	1	907	0	gene-b3225		CDS	nanA	N-acetylneuraminate lyase
gene-b4465	81	492	gene-b4465	7.67173	2.00684	0.349199	1	908	0	gene-b4465		CDS	yggP	putative zinc-binding dehydrogenase YggP
gene-b1276	9446	32867	gene-b1276	14.1355	1.20304	0.349219	1	909	0	gene-b1276		CDS	acnA	aconitate hydratase 1
gene-b1477	127	664	gene-b1477	8.2124	1.79053	0.349763	1	910	0	gene-b1477		CDS	yddM	DNA-binding transcriptional regulator YddM
gene-b2297	22868	15092	gene-b2297	14.2118	-1.19537	0.349855	1	911	0	gene-b2297		CDS	pta	phosphate acetyltransferase
gene-b2710	104	578	gene-b2710	7.96823	1.87866	0.350284	1	912	0	gene-b2710		CDS	norV	anaerobic nitric oxide reductase flavorubredoxin
gene-b3644	4844	3107	gene-b3644	11.9522	-1.2365	0.350457	1	913	0	gene-b3644		CDS	yicC	putative RNase adaptor protein YicC
gene-b1646	647	2489	gene-b1646	10.34	1.34791	0.350462	1	914	0	gene-b1646		CDS	sodC	superoxide dismutase (Cu-Zn)
gene-b0809	502	1986	gene-b0809	9.99414	1.38828	0.350471	1	915	0	gene-b0809		CDS	glnQ	L-glutamine ABC transporter ATP binding subunit
gene-b2711	82	494	gene-b2711	7.6835	1.99499	0.350942	1	916	0	gene-b2711		CDS	norW	NADH:flavorubredoxin reductase
gene-b0768	21	239	gene-b0768	6.17713	2.91273	0.350953	1	917	0	gene-b0768		CDS	ybhD	putative DNA-binding transcriptional regulator YbhD
gene-b2150	6544	4244	gene-b2150	12.3941	-1.22057	0.351173	1	918	0	gene-b2150		CDS	mglB	D-galactose/methyl-galactoside ABC transporter periplasmic binding protein
gene-b0331	31	286	gene-b0331	6.58758	2.60985	0.35122	1	919	0	gene-b0331		CDS	prpB	2-methylisocitrate lyase
gene-b0115	126701	84377	gene-b0115	16.6884	-1.18233	0.351283	1	920	0	gene-b0115		CDS	aceF	pyruvate dehydrogenase, E2 subunit
gene-b0008	20294	13416	gene-b0008	14.0408	-1.19292	0.351384	1	921	0	gene-b0008		CDS	talB	transaldolase B
gene-b3222	290	1243	gene-b3222	9.2603	1.50388	0.351598	1	922	0	gene-b3222		CDS	nanK	N-acetylmannosamine kinase
gene-b3775	1599	954	gene-b3775	10.3009	-1.34093	0.35211	1	923	0	gene-b3775		CDS	ppiC	peptidyl-prolyl cis-trans isomerase C
gene-b4400	95	542	gene-b4400	7.85655	1.91647	0.352174	1	924	0	gene-b4400		CDS	creD	putative inner membrane protein CreD
gene-b1273	2021	1235	gene-b1273	10.6561	-1.30638	0.352349	1	925	0	gene-b1273		CDS	yciN	protein YciN
gene-b1044	290	104	gene-b1044	7.47072	-2.07529	0.352867	1	926	0	gene-b1044		CDS	ymdA	uncharacterized protein YmdA
gene-b2431	3925	2507	gene-b2431	11.6457	-1.24255	0.352901	1	927	0	gene-b2431		CDS	yfeX	porphyrinogen peroxidase
gene-b1810	605	301	gene-b1810	8.76775	-1.603	0.353189	1	928	0	gene-b1810		CDS	yoaC	DUF1889 domain-containing protein YoaC
gene-b3597	105	578	gene-b3597	7.97513	1.86486	0.353364	1	929	0	gene-b3597		CDS	yibH	inner membrane protein YibH
gene-b1653	1021	3762	gene-b1653	10.9671	1.28569	0.35338	1	930	0	gene-b1653		CDS	lhr	ATP-dependent helicase Lhr
gene-b2726	533	255	gene-b2726	8.55672	-1.65946	0.353539	1	931	0	gene-b2726		CDS	hypA	hydrogenase 3 nickel incorporation protein HypA
gene-b3500	8354	5478	gene-b3500	12.7544	-1.20464	0.353972	1	932	0	gene-b3500		CDS	gor	glutathione reductase (NADPH)
gene-b4473	5201	3367	gene-b4473	12.0615	-1.22315	0.354095	1	933	0	gene-b4473		CDS	smf	protein Smf
gene-b3990	171	817	gene-b3990	8.57657	1.66052	0.354108	1	934	0	gene-b3990		CDS	thiH	2-iminoacetate synthase
gene-b3612	5111	3307	gene-b3612	12.0359	-1.22391	0.354141	1	935	0	gene-b3612		CDS	gpmM	2,3-bisphosphoglycerate-independent phosphoglycerate mutase
gene-b1496	73	456	gene-b1496	7.5419	2.04724	0.35425	1	936	0	gene-b1496		CDS	yddA	ABC transporter family protein YddA
gene-b1009	31	284	gene-b1009	6.58251	2.59973	0.354291	1	937	0	gene-b1009		CDS	rutD	putative aminoacrylate hydrolase RutD
gene-b2750	1461	867	gene-b2750	10.1669	-1.34868	0.354629	1	938	0	gene-b2750		CDS	cysC	adenylyl-sulfate kinase
gene-b4033	19718	13113	gene-b4033	14.0035	-1.18434	0.354906	1	939	0	gene-b4033		CDS	malF	maltose ABC transporter membrane subunit MalF
gene-b3393	32	288	gene-b3393	6.61551	2.5741	0.355004	1	940	0	gene-b3393		CDS	hofO	DNA utilization protein HofO
gene-b0918	4477	2887	gene-b0918	11.8424	-1.22878	0.355006	1	941	0	gene-b0918		CDS	kdsB	3-deoxy-manno-octulosonate cytidylyltransferase
gene-b1392	316	1325	gene-b1392	9.36832	1.47217	0.355207	1	942	0	gene-b1392		CDS	paaE	phenylacetyl-CoA 1,2-epoxidase, reductase subunit
gene-b0358	40	322	gene-b0358	6.85697	2.41317	0.35599	1	943	0	gene-b0358		CDS	yaiO	outer membrane protein YaiO
gene-b0936	37	309	gene-b0936	6.771	2.46619	0.356264	1	944	0	gene-b0936		CDS	ssuA	aliphatic sulfonate ABC transporter periplasmic binding protein
gene-b2950	72	450	gene-b2950	7.5224	2.04803	0.356447	1	945	0	gene-b2950		CDS	yggR	Type II/IV secretion system family protein
gene-b3238	2234	1388	gene-b3238	10.8126	-1.28245	0.356494	1	946	0	gene-b3238		CDS	yhcN	DUF1471 domain-containing stress-induced protein YhcN
gene-b3744	1964	1209	gene-b3744	10.6201	-1.2958	0.357341	1	947	0	gene-b3744		CDS	asnA	asparagine synthetase A
gene-b0611	2021	1248	gene-b0611	10.6637	-1.29127	0.357643	1	948	0	gene-b0611		CDS	rna	RNase I
gene-b3499	3909	2519	gene-b3499	11.6462	-1.22977	0.357773	1	949	0	gene-b3499		CDS	rlmJ	23S rRNA m(6)A2030 methyltransferase
gene-b3559	25783	17271	gene-b3559	14.3956	-1.17389	0.357824	1	950	0	gene-b3559		CDS	glyS	glycine--tRNA ligase subunit beta
gene-b4178	4647	3019	gene-b4178	11.9015	-1.21805	0.358267	1	951	0	gene-b4178		CDS	nsrR	DNA-binding transcriptional regulator NsrR
gene-b1920	2537	1598	gene-b1920	11.006	-1.26268	0.358681	1	952	0	gene-b1920		CDS	tcyJ	cystine ABC transporter periplasmic binding protein
gene-b4237	549	269	gene-b4237	8.61661	-1.62502	0.358836	1	953	0	gene-b4237		CDS	nrdG	anaerobic ribonucleoside-triphosphate reductase activating protein
gene-b3992	96	538	gene-b3992	7.85876	1.89068	0.358989	1	954	0	gene-b3992		CDS	thiF	sulfur carrier protein ThiS adenylyltransferase
gene-b3508	41	324	gene-b3508	6.87924	2.38647	0.359051	1	955	0	gene-b3508		CDS	yhiD	inner membrane protein YhiD
gene-b3261	5754	3773	gene-b3261	12.2165	-1.20468	0.359329	1	956	0	gene-b3261		CDS	fis	DNA-binding transcriptional dual regulator Fis
gene-b1543	26	258	gene-b1543	6.38638	2.71496	0.359543	1	957	0	gene-b1543		CDS	ydfJ	putative transporter YdfJ
gene-b0754	3486	2243	gene-b0754	11.4798	-1.23197	0.359919	1	958	0	gene-b0754		CDS	aroG	3-deoxy-7-phosphoheptulonate synthase, Phe-sensitive
gene-b3847	14418	9650	gene-b3847	13.5565	-1.17509	0.360462	1	959	0	gene-b3847		CDS	pepQ	Xaa-Pro dipeptidase
gene-b0159	6855	4527	gene-b0159	12.4742	-1.19442	0.360538	1	960	0	gene-b0159		CDS	mtn	5'-methylthioadenosine/S-adenosylhomocysteine nucleosidase
gene-b4177	27435	18485	gene-b4177	14.4894	-1.16549	0.360942	1	961	0	gene-b4177		CDS	purA	adenylosuccinate synthetase
gene-b0591	566	2166	gene-b0591	10.1433	1.34034	0.360965	1	962	0	gene-b0591		CDS	entS	enterobactin exporter EntS
gene-b0862	1254	4499	gene-b0862	11.2444	1.24724	0.361203	1	963	0	gene-b0862		CDS	artQ	L-arginine ABC transporter membrane subunit ArtQ
gene-b4324	1685	1030	gene-b4324	10.394	-1.30593	0.36128	1	964	0	gene-b4324		CDS	uxuR	DNA-binding transcriptional repressor UxuR
gene-b3896	46	343	gene-b3896	7.00336	2.30268	0.361329	1	965	0	gene-b3896		CDS	yiiG	DUF3829 domain-containing lipoprotein YiiG
gene-b0172	14461	9706	gene-b0172	13.5628	-1.17104	0.36205	1	966	0	gene-b0172		CDS	frr	ribosome-recycling factor
gene-b0614	19	223	gene-b0614	6.05496	2.95715	0.362187	1	967	0	gene-b0614		CDS	citX	apo-citrate lyase phosphoribosyl-dephospho-CoA transferase
gene-b3040	2131	1334	gene-b3040	10.75	-1.2716	0.362329	1	968	0	gene-b3040		CDS	zupT	divalent metal ion transporter ZupT
gene-b2471	2529	1607	gene-b2471	11.0078	-1.25002	0.363402	1	969	0	gene-b2471		CDS	yffB	putative reductase YffB
gene-b0110	1796	1110	gene-b0110	10.494	-1.29005	0.363595	1	970	0	gene-b0110		CDS	ampD	1,6-anhydro-N-acetylmuramoyl-L-alanine amidase
gene-b2920	109	580	gene-b2920	8.00459	1.8159	0.363939	1	971	0	gene-b2920		CDS	scpC	propionyl-CoA:succinate CoA transferase
gene-b3345	2202	1388	gene-b3345	10.8022	-1.26163	0.364543	1	972	0	gene-b3345		CDS	tusD	sulfurtransferase complex subunit TusD
gene-b2231	23708	16060	gene-b2231	14.2827	-1.15773	0.364644	1	973	0	gene-b2231		CDS	gyrA	DNA gyrase subunit A
gene-b3384	11730	7887	gene-b3384	13.2621	-1.16848	0.364693	1	974	0	gene-b3384		CDS	trpS	tryptophan--tRNA ligase
gene-b1094	66613	45344	gene-b1094	15.7766	-1.15072	0.364702	1	975	0	gene-b1094		CDS	acpP	acyl carrier protein
gene-b2461	28	264	gene-b2461	6.45642	2.64122	0.364761	1	976	0	gene-b2461		CDS	eutP	putative ethanolamine utilization acetate kinase EutP
gene-b0171	10815	7264	gene-b0171	13.1442	-1.17002	0.364803	1	977	0	gene-b0171		CDS	pyrH	UMP kinase
gene-b0490	1055	611	gene-b0490	9.67957	-1.38382	0.364956	1	978	0	gene-b0490		CDS	fetA	putative iron ABC exporter ATP-binding subunit FetA
gene-b0552	362	153	gene-b0552	7.90916	-1.83828	0.365087	1	979	0	gene-b0552		CDS	insH2	IS5 family transposase and trans-activator
gene-b0348	85	490	gene-b0348	7.70356	1.93142	0.365629	1	980	0	gene-b0348		CDS	mhpB	3-carboxyethylcatechol 2,3-dioxygenase
gene-b3218	339	139	gene-b3218	7.79258	-1.88202	0.365928	1	981	0	gene-b3218		CDS	insH10	IS5 family transposase and trans-activator
gene-b0977	47	343	gene-b0977	7.01887	2.27165	0.366689	1	982	0	gene-b0977		CDS	hyaF	protein HyaF
gene-b0893	17288	11723	gene-b0893	13.8278	-1.15625	0.366826	1	983	0	gene-b0893		CDS	serS	serine--tRNA ligase
gene-b2481	15	200	gene-b2481	5.80592	3.14114	0.367185	1	984	0	gene-b2481		CDS	hyfA	hydrogenase 4 component A
gene-b2091	41	318	gene-b2091	6.86576	2.35951	0.367439	1	985	0	gene-b2091		CDS	gatD	galactitol-1-phosphate 5-dehydrogenase
gene-b1033	1388	4898	gene-b1033	11.3789	1.22336	0.367549	1	986	0	gene-b1033		CDS	ghrA	glyoxylate/hydroxypyruvate reductase A
gene-b1841	2521	1615	gene-b1841	11.0091	-1.23829	0.367825	1	987	0	gene-b1841		CDS	yobA	copper-binding protein
gene-b0814	87691	60054	gene-b0814	16.1776	-1.14199	0.367885	1	988	0	gene-b0814		CDS	ompX	outer membrane protein X
gene-b2946	2599	1671	gene-b2946	11.0557	-1.23307	0.36866	1	989	0	gene-b2946		CDS	rsmE	16S rRNA m(3)U1498 methyltransferase
gene-b2897	2216	1409	gene-b2897	10.8176	-1.24911	0.368823	1	990	0	gene-b2897		CDS	sdhE	FAD assembly factor
gene-b0935	54	369	gene-b0935	7.17173	2.17677	0.369023	1	991	0	gene-b0935		CDS	ssuD	FMNH2-dependent alkanesulfonate monooxygenase
gene-b3231	83239	57113	gene-b3231	16.1038	-1.13926	0.369064	1	992	0	gene-b3231		CDS	rplM	50S ribosomal subunit protein L13
gene-b3376	136	670	gene-b3376	8.26828	1.70473	0.369253	1	993	0	gene-b3376		CDS	yhfS	putative aminotransferase YhfS
gene-b1912	3676	2413	gene-b1912	11.5708	-1.20313	0.3694	1	994	0	gene-b1912		CDS	pgsA	CDP-diacylglycerol--glycerol-3-phosphate 3-phosphatidyltransferase
gene-b1309	33	283	gene-b1309	6.62507	2.50444	0.369505	1	995	0	gene-b1309		CDS	ycjM	glucosylglycerate phosphorylase
gene-b2790	2739	1770	gene-b2790	11.135	-1.22572	0.369578	1	996	0	gene-b2790		CDS	yqcA	putative flavodoxin YqcA
gene-b3432	3151	10758	gene-b3432	12.5379	1.1757	0.369652	1	997	0	gene-b3432		CDS	glgB	1,4-alpha-glucan branching enzyme
gene-b1092	26653	18239	gene-b1092	14.4589	-1.14309	0.370097	1	998	0	gene-b1092		CDS	fabD	[acyl-carrier-protein] S-malonyltransferase
gene-b1886	95	522	gene-b1886	7.82942	1.86223	0.370157	1	999	0	gene-b1886		CDS	tar	methyl-accepting chemotaxis protein Tar
gene-b0259	328	134	gene-b0259	7.74236	-1.88729	0.370203	1	1000	0	gene-b0259		CDS	insH1	IS5 family transposase and trans-activator
gene-b0796	1232	739	gene-b0796	9.92865	-1.33318	0.370504	1	1001	0	gene-b0796		CDS	cecR	DNA-binding transcriptional dual regulator CecR
gene-b4151	1625	1008	gene-b4151	10.3523	-1.28477	0.370558	1	1002	0	gene-b4151		CDS	frdD	fumarate reductase membrane protein FrdD
gene-b1301	92	510	gene-b1301	7.7895	1.87497	0.371153	1	1003	0	gene-b1301		CDS	puuB	gamma-glutamylputrescine oxidase
gene-b1673	86	488	gene-b1673	7.70904	1.90865	0.371189	1	1004	0	gene-b1673		CDS	ydhV	putative oxidoreductase YdhV
gene-b3951	300	1231	gene-b3951	9.27776	1.44097	0.37139	1	1005	0	gene-b3951		CDS	pflD	putative formate acetyltransferase 2
gene-b1950	444	209	gene-b1950	8.28143	-1.68288	0.371657	1	1006	0	gene-b1950		CDS	fliR	flagellar biosynthesis protein FliR
gene-b1901	78	458	gene-b1901	7.59285	1.95798	0.371658	1	1007	0	gene-b1901		CDS	araF	arabinose ABC transporter periplasmic binding protein
gene-b1539	4665	3106	gene-b1539	11.9248	-1.18264	0.371799	1	1008	0	gene-b1539		CDS	ydfG	3-hydroxy acid dehydrogenase YdfG
gene-b0933	27	255	gene-b0933	6.40516	2.64364	0.372425	1	1009	0	gene-b0933		CDS	ssuB	aliphatic sulfonate ABC transporter ATP binding subunit
gene-b0899	80	464	gene-b0899	7.6205	1.94023	0.373106	1	1010	0	gene-b0899		CDS	ycaM	putative transporter YcaM
gene-b2210	21395	14701	gene-b2210	14.1448	-1.13718	0.373442	1	1011	0	gene-b2210		CDS	mqo	malate:quinone oxidoreductase
gene-b1220	290	1192	gene-b1220	9.23008	1.44344	0.373663	1	1012	0	gene-b1220		CDS	ychO	putative invasin YchO
gene-b1782	21273	14643	gene-b1782	14.1379	-1.13464	0.374511	1	1013	0	gene-b1782		CDS	mipA	MltA-interacting protein
gene-b2374	54	364	gene-b2374	7.16188	2.15708	0.375313	1	1014	0	gene-b2374		CDS	frc	formyl-CoA transferase
gene-b2323	29562	20426	gene-b2323	14.6153	-1.12916	0.37543	1	1015	0	gene-b2323		CDS	fabB	3-oxoacyl-[acyl carrier protein] synthase 1
gene-b0974	39	304	gene-b0974	6.79721	2.3667	0.375818	1	1016	0	gene-b0974		CDS	hyaC	hydrogenase 1 cytochrome b subunit
gene-b1859	891	513	gene-b1859	9.43159	-1.39229	0.375881	1	1017	0	gene-b1859		CDS	znuB	Zn(2(+)) ABC transporter membrane subunit
gene-b0534	16	201	gene-b0534	5.85607	3.05523	0.376167	1	1018	0	gene-b0534		CDS	sfmF	putative fimbrial protein SfmF
gene-b0524	2947	1937	gene-b0524	11.2529	-1.20125	0.376413	1	1019	0	gene-b0524		CDS	lpxH	UDP-2,3-diacylglucosamine diphosphatase
gene-b0114	184107	128056	gene-b0114	17.2588	-1.11959	0.376509	1	1020	0	gene-b0114		CDS	aceE	pyruvate dehydrogenase E1 component
gene-b4467	232	989	gene-b4467	8.93445	1.49602	0.376964	1	1021	0	gene-b4467		CDS	glcF	glycolate dehydrogenase, putative iron-sulfur subunit
gene-b2985	33	278	gene-b2985	6.61221	2.47872	0.377451	1	1022	0	gene-b2985		CDS	yghS	putative ATP-binding protein YghS
gene-b4464	187	834	gene-b4464	8.65594	1.56119	0.378094	1	1023	0	gene-b4464		CDS	ghxQ	guanine/hypoxanthine transporter GhxQ
gene-b4337	225	962	gene-b4337	8.89238	1.50029	0.378749	1	1024	0	gene-b4337		CDS	mdtM	multidrug efflux pump/bile salt:H(+) antiporter/Na(+):H(+) antiporter/K(+):H(+) antiporter
gene-b0199	2700	1773	gene-b0199	11.1259	-1.20259	0.378755	1	1025	0	gene-b0199		CDS	metN	L-methionine/D-methionine ABC transporter ATP binding subunit
gene-b2966	822	469	gene-b2966	9.30876	-1.40537	0.378879	1	1026	0	gene-b2966		CDS	yqgA	DUF554 domain-containing protein YqgA
gene-b1724	256	1065	gene-b1724	9.05886	1.46081	0.37954	1	1027	0	gene-b1724		CDS	ydiZ	putative endoribonuclease YdiZ
gene-b1641	15810	10955	gene-b1641	13.7145	-1.12507	0.380066	1	1028	0	gene-b1641		CDS	slyB	outer membrane lipoprotein SlyB
gene-b3029	3569	2388	gene-b3029	11.542	-1.17554	0.380803	1	1029	0	gene-b3029		CDS	ygiN	putative quinol monooxygenase YgiN
gene-b4705	829	476	gene-b4705	9.32557	-1.39623	0.380964	1	1030	0	gene-b4705		CDS	mntS	small protein MntS
gene-b0980	144	682	gene-b0980	8.32232	1.64788	0.38112	1	1031	0	gene-b0980		CDS	appA	periplasmic phosphoanhydride phosphatase/multiple inositol-polyphosphate phosphatase
gene-b3388	18081	12583	gene-b3388	13.9112	-1.11882	0.381854	1	1032	0	gene-b3388		CDS	damX	cell division protein DamX
gene-b1840	3876	2608	gene-b1840	11.6651	-1.16745	0.381884	1	1033	0	gene-b1840		CDS	yebZ	CopD family protein
gene-b1615	22	227	gene-b1615	6.17353	2.77129	0.382202	1	1034	0	gene-b1615		CDS	uidC	outer membrane porin family protein UidC
gene-b0529	3858	2598	gene-b0529	11.659	-1.16628	0.382457	1	1035	0	gene-b0529		CDS	folD	bifunctional methylenetetrahydrofolate dehydrogenase/methenyltetrahydrofolate cyclohydrolase
gene-b3633	3286	2197	gene-b3633	11.4223	-1.17662	0.38263	1	1036	0	gene-b3633		CDS	waaA	KDO transferase
gene-b1350	109	558	gene-b1350	7.9767	1.76011	0.382905	1	1037	0	gene-b1350		CDS	recE	exonuclease VIII, ds DNA exonuclease, 5' --> 3' specific
gene-b2742	10423	34203	gene-b2742	14.2352	1.11853	0.383271	1	1038	0	gene-b2742		CDS	nlpD	murein hydrolase activator NlpD
gene-b0319	31	266	gene-b0319	6.53528	2.50526	0.383275	1	1039	0	gene-b0319		CDS	yahE	DUF2877 domain-containing protein YahE
gene-b3610	10348	7170	gene-b3610	13.103	-1.12513	0.383347	1	1040	0	gene-b3610		CDS	grxC	reduced glutaredoxin 3
gene-b0569	203	879	gene-b0569	8.75307	1.51856	0.383747	1	1041	0	gene-b0569		CDS	nfrB	cyclic di-3',5'-guanylate-activated glycosyltransferase
gene-b2900	1223	753	gene-b2900	9.9369	-1.29553	0.383749	1	1042	0	gene-b2900		CDS	yqfB	N(4)-acetylcytidine amidohydrolase
gene-b3058	905	532	gene-b3058	9.46907	-1.36232	0.384107	1	1043	0	gene-b3058		CDS	folB	dihydroneopterin aldolase
gene-b2165	22	226	gene-b2165	6.17035	2.76492	0.384137	1	1044	0	gene-b2165		CDS	psuG	pseudouridine-5'-phosphate glycosidase
gene-b2164	72	424	gene-b2164	7.47947	1.96217	0.384492	1	1045	0	gene-b2164		CDS	psuT	putative pseudouridine transporter
gene-b0508	37	290	gene-b0508	6.72522	2.37463	0.384696	1	1046	0	gene-b0508		CDS	hyi	hydroxypyruvate isomerase
gene-b3139	41	306	gene-b3139	6.83801	2.30401	0.384864	1	1047	0	gene-b3139		CDS	agaC	galactosamine-specific PTS enzyme IIC component
gene-b1852	14016	9780	gene-b1852	13.5457	-1.11499	0.385033	1	1048	0	gene-b1852		CDS	zwf	NADP(+)-dependent glucose-6-phosphate dehydrogenase
gene-b0161	6283	4321	gene-b0161	12.3777	-1.13591	0.38504	1	1049	0	gene-b0161		CDS	degP	periplasmic serine endoprotease DegP
gene-b3671	1267	4353	gene-b3671	11.228	1.18477	0.385953	1	1050	0	gene-b3671		CDS	ilvB	acetohydroxy acid synthase I subunit IlvB
gene-b0861	1135	3923	gene-b0861	11.0737	1.19344	0.386114	1	1051	0	gene-b0861		CDS	artM	L-arginine ABC transporter membrane subunit ArtM
gene-b4365	19	211	gene-b4365	6.01506	2.87735	0.38615	1	1052	0	gene-b4365		CDS	yjjQ	DNA-binding transcriptional repressor YjjQ
gene-b2262	5489	3770	gene-b2262	12.1819	-1.1378	0.386486	1	1053	0	gene-b2262		CDS	menB	1,4-dihydroxy-2-naphthoyl-CoA synthase
gene-b3343	1800	1163	gene-b3343	10.5293	-1.22597	0.386487	1	1054	0	gene-b3343		CDS	tusB	sulfurtransferase complex subunit TusB
gene-b1647	2450	1622	gene-b1647	10.9916	-1.19083	0.386641	1	1055	0	gene-b1647		CDS	ydhF	putative oxidoreductase YdhF
gene-b2230	94	501	gene-b2230	7.79217	1.81825	0.386716	1	1056	0	gene-b2230		CDS	yfaA	DUF2138 domain-containing protein YfaA
gene-b3057	2910	1950	gene-b3057	11.2486	-1.17337	0.387508	1	1057	0	gene-b3057		CDS	bacA	undecaprenyl pyrophosphate phosphatase
gene-b1660	2082	1365	gene-b1660	10.7498	-1.20489	0.387742	1	1058	0	gene-b1660		CDS	punC	purine nucleoside transporter PunC
gene-b2102	32	267	gene-b2102	6.56089	2.46487	0.388645	1	1059	0	gene-b2102		CDS	yegX	putative glycosyl hydrolase YegX
gene-b2162	33	271	gene-b2162	6.59381	2.44193	0.388887	1	1060	0	gene-b2162		CDS	rihB	pyrimidine-specific ribonucleoside hydrolase RihB
gene-b3900	23	228	gene-b3900	6.20877	2.7135	0.389048	1	1061	0	gene-b3900		CDS	frvA	putative PTS enzyme IIA component FrvA
gene-b2118	233	970	gene-b2118	8.92356	1.46183	0.389097	1	1062	0	gene-b2118		CDS	yehI	DUF4132 domain-containing protein YehI
gene-b3515	542	1980	gene-b3515	10.0473	1.27331	0.389666	1	1063	0	gene-b3515		CDS	gadW	DNA-binding transcriptional dual regulator GadW
gene-b2576	3279	2220	gene-b2576	11.4282	-1.15852	0.389757	1	1064	0	gene-b2576		CDS	srmB	ATP-dependent RNA helicase SrmB
gene-b4366	24	232	gene-b4366	6.25201	2.6772	0.389932	1	1065	0	gene-b4366		CDS	bglJ	DNA-binding transcriptional regulator BglJ
gene-b2986	27	245	gene-b2986	6.37631	2.58593	0.390128	1	1066	0	gene-b2986		CDS	yghT	putative ATP-binding protein YghT
gene-b1483	89	479	gene-b1483	7.72035	1.83232	0.391028	1	1067	0	gene-b1483		CDS	ddpF	putative D,D-dipeptide ABC transporter ATP-binding subunit DdpF
gene-b4460	103	528	gene-b4460	7.89599	1.76207	0.391129	1	1068	0	gene-b4460		CDS	araH	arabinose ABC transporter membrane subunit
gene-b2423	2564	1718	gene-b2423	11.0659	-1.17349	0.391657	1	1069	0	gene-b2423		CDS	cysW	sulfate/thiosulfate ABC transporter inner membrane subunit CysW
gene-b2572	9766	6857	gene-b2572	13.029	-1.10601	0.391807	1	1070	0	gene-b2572		CDS	rseA	anti-sigma-E factor RseA
gene-b3753	6699	4670	gene-b3753	12.48	-1.11635	0.392067	1	1071	0	gene-b3753		CDS	rbsR	DNA-binding transcriptional dual regulator RbsR
gene-b1592	101	520	gene-b1592	7.87083	1.76833	0.392107	1	1072	0	gene-b1592		CDS	clcB	putative chloride:H(+) antiporter ClcB
gene-b3013	58	366	gene-b3013	7.21738	2.0619	0.392159	1	1073	0	gene-b3013		CDS	yqhG	DUF3828 domain-containing protein YqhG
gene-b2545	75	428	gene-b2545	7.51569	1.91682	0.392239	1	1074	0	gene-b2545		CDS	yphC	putative zinc-binding dehydrogenase YphC
gene-b2830	5412	3753	gene-b2830	12.1684	-1.12394	0.39235	1	1075	0	gene-b2830		CDS	rppH	RNA pyrophosphohydrolase
gene-b3928	6680	4661	gene-b3928	12.4766	-1.11503	0.392648	1	1076	0	gene-b3928		CDS	zapB	cell division factor ZapB
gene-b2367	44	312	gene-b2367	6.90296	2.23015	0.393453	1	1077	0	gene-b2367		CDS	emrY	tripartite efflux pump membrane subunit EmrY
gene-b3589	133	627	gene-b3589	8.20434	1.64122	0.394641	1	1078	0	gene-b3589		CDS	yiaY	L-threonine dehydrogenase
gene-b4062	1539	5155	gene-b4062	11.4903	1.14816	0.395341	1	1079	0	gene-b4062		CDS	soxS	DNA-binding transcriptional dual regulator SoxS
gene-b0821	405	1518	gene-b0821	9.64541	1.31035	0.395557	1	1080	0	gene-b0821		CDS	ybiU	DUF1479 domain-containing protein YbiU
gene-b0437	9404	6642	gene-b0437	12.9788	-1.09748	0.395747	1	1081	0	gene-b0437		CDS	clpP	ATP-dependent Clp protease proteolytic subunit
gene-b1972	49	329	gene-b1972	7.01887	2.15141	0.39655	1	1082	0	gene-b1972		CDS	msrQ	membrane-bound flavocytochrome MsrQ
gene-b2076	283	1120	gene-b2076	9.16751	1.3888	0.396558	1	1083	0	gene-b2076		CDS	mdtC	multidrug efflux pump RND permease subunit MdtC
gene-b0963	3361	2306	gene-b0963	11.4735	-1.13932	0.396668	1	1084	0	gene-b0963		CDS	mgsA	methylglyoxal synthase
gene-b0237	18049	12872	gene-b0237	13.9263	-1.08351	0.396669	1	1085	0	gene-b0237		CDS	pepD	peptidase D
gene-b3429	1948	6445	gene-b3429	11.8214	1.13036	0.397008	1	1086	0	gene-b3429		CDS	glgA	glycogen synthase
gene-b4266	72	413	gene-b4266	7.4605	1.92425	0.397095	1	1087	0	gene-b4266		CDS	idnO	5-keto-D-gluconate 5-reductase
gene-b2582	2443	1648	gene-b2582	11.001	-1.16376	0.397142	1	1088	0	gene-b2582		CDS	trxC	reduced thioredoxin 2
gene-b2779	59719	42895	gene-b2779	15.6578	-1.0732	0.397251	1	1089	0	gene-b2779		CDS	eno	enolase
gene-b4072	92	483	gene-b4072	7.75026	1.79649	0.397692	1	1090	0	gene-b4072		CDS	nrfC	putative menaquinol-cytochrome c reductase 4Fe-4S subunit
gene-b2304	3212	2203	gene-b2304	11.4078	-1.13983	0.397727	1	1091	0	gene-b2304		CDS	yfcH	epimerase family protein YfcH
gene-b2261	4221	2931	gene-b2261	11.8108	-1.12202	0.398031	1	1092	0	gene-b2261		CDS	menC	o-succinylbenzoate synthase
gene-b0949	6305	4436	gene-b0949	12.3992	-1.10306	0.398438	1	1093	0	gene-b0949		CDS	uup	ATP-binding protein Uup
gene-b2437	76	426	gene-b2437	7.52186	1.89096	0.398545	1	1094	0	gene-b2437		CDS	eutR	putative DNA-binding transcriptional regulator EutR
gene-b2192	347	159	gene-b2192	7.90638	-1.72173	0.398582	1	1095	0	gene-b2192		CDS	insH8	IS5 family transposase and trans-activator
gene-b0917	1626	1065	gene-b0917	10.3924	-1.2063	0.398794	1	1096	0	gene-b0917		CDS	ycaR	PF03966 family protein YcaR
gene-b1323	3466	2391	gene-b1323	11.5218	-1.13148	0.398975	1	1097	0	gene-b1323		CDS	tyrR	DNA-binding transcriptional dual regulator TyrR
gene-b2770	68	397	gene-b2770	7.39077	1.94971	0.399055	1	1098	0	gene-b2770		CDS	ygcR	putative flavoprotein
gene-b0880	897	3080	gene-b0880	10.7294	1.18393	0.399221	1	1099	0	gene-b0880		CDS	cspD	DNA replication inhibitor CspD
gene-b2303	2157	1452	gene-b2303	10.8199	-1.16681	0.400738	1	1100	0	gene-b2303		CDS	folX	dihydroneopterin triphosphate 2'-epimerase
gene-b4232	9287	6614	gene-b4232	12.9667	-1.08551	0.4009	1	1101	0	gene-b4232		CDS	fbp	fructose-1,6-bisphosphatase 1
gene-b3783	22828	16448	gene-b3783	14.2726	-1.06872	0.401846	1	1102	0	gene-b3783		CDS	rho	transcription termination factor Rho
gene-b2119	78	430	gene-b2119	7.54734	1.86697	0.402026	1	1103	0	gene-b2119		CDS	yehL	putative AAA(+) MoxR family ATPase YehL
gene-b1236	6078	4299	gene-b1236	12.3501	-1.09542	0.402171	1	1104	0	gene-b1236		CDS	galU	UTP--glucose-1-phosphate uridylyltransferase
gene-b2441	137	631	gene-b2441	8.23031	1.60764	0.402367	1	1105	0	gene-b2441		CDS	eutB	ethanolamine ammonia-lyase subunit alpha
gene-b3993	106	526	gene-b3993	7.91396	1.71518	0.402821	1	1106	0	gene-b3993		CDS	thiE	thiamine phosphate synthase
gene-b3994	424	1559	gene-b3994	9.69771	1.28266	0.402963	1	1107	0	gene-b3994		CDS	thiC	phosphomethylpyrimidine synthase
gene-b2271	1	89	gene-b2271	3.26841	5.87991	0.403045	1	1108	0	gene-b2271		CDS	yfbL	putative peptidase YfbL
gene-b4622	9	152	gene-b4622	5.23947	3.48218	0.403667	1	1109	0	gene-b4622		CDS	ytcA	putative lipoprotein YtcA
gene-b0317	18	198	gene-b0317	5.93018	2.86361	0.403878	1	1110	0	gene-b0317		CDS	yahC	uncharacterized protein YahC
gene-b3617	21608	15616	gene-b3617	14.1956	-1.06436	0.40396	1	1111	0	gene-b3617		CDS	kbl	2-amino-3-ketobutyrate CoA ligase
gene-b2573	7360	5247	gene-b2573	12.6319	-1.08404	0.404218	1	1112	0	gene-b2573		CDS	rpoE	RNA polymerase sigma factor RpoE
gene-b3669	278	1088	gene-b3669	9.13374	1.3727	0.404466	1	1113	0	gene-b3669		CDS	uhpA	DNA-binding transcriptional activator UhpA
gene-b0657	1417	4693	gene-b0657	11.363	1.13185	0.404543	1	1114	0	gene-b0657		CDS	lnt	apolipoprotein N-acyltransferase
gene-b1410	83	445	gene-b1410	7.61689	1.8268	0.4048	1	1115	0	gene-b1410		CDS	ynbC	hydrolase/methyltransferase domain-containing protein YnbC
gene-b3431	2276	7390	gene-b3431	12.0324	1.10325	0.40532	1	1116	0	gene-b3431		CDS	glgX	limit dextrin alpha-1,6-glucohydrolase
gene-b2496	3962	2780	gene-b2496	11.727	-1.10697	0.40559	1	1117	0	gene-b2496		CDS	hda	inibitor of reinitiation of DNA replication
gene-b4407	34	265	gene-b4407	6.5992	2.36656	0.405851	1	1118	0	gene-b4407		CDS	thiS	sulfur carrier protein ThiS
gene-b1768	1222	786	gene-b1768	9.96725	-1.23247	0.405874	1	1119	0	gene-b1768		CDS	pncA	nicotinamidase
gene-b0496	454	1646	gene-b0496	9.78619	1.26238	0.406002	1	1120	0	gene-b0496		CDS	ybbP	putative ABC transporter membrane subunit YbbP
gene-b3740	1562	1033	gene-b3740	10.3414	-1.19238	0.406059	1	1121	0	gene-b3740		CDS	rsmG	16S rRNA m(7)G527 methyltransferase
gene-b2930	97	492	gene-b2930	7.80176	1.74678	0.406084	1	1122	0	gene-b2930		CDS	yggF	fructose 1,6-bisphosphatase YggF
gene-b4755	9	151	gene-b4755	5.23471	3.47266	0.406482	1	1123	0	gene-b4755		CDS	yqhI	protein YqhI
gene-b1125	1767	1183	gene-b1125	10.5282	-1.17468	0.406503	1	1124	0	gene-b1125		CDS	potB	spermidine preferential ABC transporter membrane subunit PotB
gene-b0240	6128	4367	gene-b0240	12.3674	-1.0846	0.406565	1	1125	0	gene-b0240		CDS	crl	RNA polymerase holoenzyme assembly factor Crl
gene-b2400	12580	9084	gene-b2400	13.4145	-1.06556	0.406669	1	1126	0	gene-b2400		CDS	gltX	glutamate--tRNA ligase
gene-b1755	277	1080	gene-b1755	9.12582	1.36725	0.406917	1	1127	0	gene-b1755		CDS	ynjC	putative ABC transporter membrane subunit YnjC
gene-b4039	2876	1993	gene-b4039	11.2558	-1.12495	0.406943	1	1128	0	gene-b4039		CDS	ubiC	chorismate lyase
gene-b2249	1758	1178	gene-b2249	10.5215	-1.17342	0.407224	1	1129	0	gene-b2249		CDS	yfaY	IPR008135 CinA family protein YfaY
gene-b2698	36	272	gene-b2698	6.65924	2.32171	0.407365	1	1130	0	gene-b2698		CDS	recX	RecA inhibitor RecX
gene-b1676	9411	6777	gene-b1676	12.9938	-1.06952	0.407541	1	1131	0	gene-b1676		CDS	pykF	pyruvate kinase 1
gene-b0426	5021	3565	gene-b0426	12.0773	-1.0899	0.407715	1	1132	0	gene-b0426		CDS	yajQ	nucleotide binding protein YajQ
gene-b0108	20	205	gene-b0108	6.03125	2.76173	0.408504	1	1133	0	gene-b0108		CDS	ppdD	prepilin-type N-terminal cleavage/methylation domain-containing protein PpdD
gene-b0992	44	302	gene-b0992	6.87946	2.18315	0.408517	1	1134	0	gene-b0992		CDS	yccM	putative electron transport protein YccM
gene-b1269	3417	2397	gene-b1269	11.5133	-1.10732	0.409111	1	1135	0	gene-b1269		CDS	rluB	23S rRNA pseudouridine(2605) synthase
gene-b3891	9306	6721	gene-b3891	12.9797	-1.06531	0.409455	1	1136	0	gene-b3891		CDS	fdhE	formate dehydrogenase formation protein
gene-b0937	11	161	gene-b0937	5.42572	3.27566	0.409515	1	1137	0	gene-b0937		CDS	ssuE	NADPH-dependent FMN reductase
gene-b1775	52	331	gene-b1775	7.06611	2.07442	0.409559	1	1138	0	gene-b1775		CDS	ydjK	putative transporter YdjK
gene-b2720	38	278	gene-b2720	6.71398	2.27519	0.410321	1	1139	0	gene-b2720		CDS	hycF	formate hydrogenlyase subunit HycF
gene-b4353	1821	1231	gene-b4353	10.5786	-1.16072	0.410406	1	1140	0	gene-b4353		CDS	yjiX	PF04328 family protein YjiX
gene-b1409	13	171	gene-b1409	5.58969	3.12159	0.410544	1	1141	0	gene-b1409		CDS	ynbB	putative CDP-diglyceride synthase
gene-b3609	18152	13252	gene-b3609	13.9514	-1.04974	0.411141	1	1142	0	gene-b3609		CDS	secB	protein export chaperone SecB
gene-b4580	203	835	gene-b4580	8.71603	1.44447	0.411166	1	1143	0	gene-b4580		CDS	yaiT	putative autotransporter YaiT
gene-b3288	10114	7338	gene-b3288	13.1032	-1.05872	0.411461	1	1144	0	gene-b3288		CDS	fmt	10-formyltetrahydrofolate:L-methionyl-tRNA(fMet) N-formyltransferase
gene-b1713	39913	29309	gene-b1713	15.0924	-1.04134	0.411897	1	1145	0	gene-b1713		CDS	pheT	phenylalanine--tRNA ligase subunit beta
gene-b1743	579	2021	gene-b1743	10.1097	1.20761	0.412056	1	1146	0	gene-b1743		CDS	spy	ATP-independent periplasmic chaperone
gene-b2610	9871	7172	gene-b2610	13.0691	-1.05664	0.412585	1	1147	0	gene-b2610		CDS	ffh	signal recognition particle protein component
gene-b0527	54	336	gene-b0527	7.10415	2.04161	0.412792	1	1148	0	gene-b0527		CDS	ybcI	PF04307 family inner membrane protein YbcI
gene-b3361	531	1868	gene-b3361	9.99047	1.21889	0.41287	1	1149	0	gene-b3361		CDS	fic	putative adenosine monophosphate--protein transferase Fic
gene-b2153	5424	3897	gene-b2153	12.1972	-1.07282	0.413495	1	1150	0	gene-b2153		CDS	folE	GTP cyclohydrolase 1
gene-b2167	901	3017	gene-b2167	10.7177	1.14769	0.414136	1	1151	0	gene-b2167		CDS	fruA	fructose-specific PTS multiphosphoryl transfer protein FruA
gene-b1093	33458	24639	gene-b1093	14.8399	-1.03723	0.41417	1	1152	0	gene-b1093		CDS	fabG	3-oxoacyl-[acyl-carrier-protein] reductase FabG
gene-b1974	54	335	gene-b1974	7.102	2.03731	0.414205	1	1153	0	gene-b1974		CDS	yodB	putative cytochrome b561 YodB
gene-b3584	61	360	gene-b3584	7.24184	1.96529	0.414278	1	1154	0	gene-b3584		CDS	yiaT	outer membrane protein YiaT
gene-b2103	121	564	gene-b2103	8.05975	1.62486	0.414316	1	1155	0	gene-b2103		CDS	thiD	bifunctional hydroxymethylpyrimidine kinase/phosphomethylpyrimidine kinase
gene-b1377	27	232	gene-b1377	6.33698	2.50727	0.414492	1	1156	0	gene-b1377		CDS	ompN	outer membrane porin N
gene-b2996	932	587	gene-b2996	9.56124	-1.26279	0.41477	1	1157	0	gene-b2996		CDS	hybA	hydrogenase 2 iron-sulfur protein
gene-b3907	146	645	gene-b3907	8.29203	1.54751	0.415175	1	1158	0	gene-b3907		CDS	rhaT	rhamnose/lyxose:H(+) symporter
gene-b2909	6546	4742	gene-b2909	12.4744	-1.06094	0.415591	1	1159	0	gene-b2909		CDS	ygfB	PF03695 family protein YgfB
gene-b2028	715	2432	gene-b2028	10.3954	1.1703	0.415623	1	1160	0	gene-b2028		CDS	ugd	UDP-glucose 6-dehydrogenase
gene-b1315	55	337	gene-b1315	7.11952	2.01942	0.416464	1	1161	0	gene-b1315		CDS	ycjS	D-glucoside 3-dehydrogenase
gene-b1420	154	669	gene-b1420	8.35687	1.52325	0.416768	1	1162	0	gene-b1420		CDS	mokB	putative regulatory protein MokB
gene-b2544	78	417	gene-b2544	7.5252	1.82268	0.417064	1	1163	0	gene-b2544		CDS	yphB	putative aldose 1-epimerase YphB
gene-b3964	4450	3201	gene-b3964	11.9125	-1.07111	0.417925	1	1164	0	gene-b3964		CDS	yijD	DUF1422 domain-containing inner membrane protein YijD
gene-b0186	730	2469	gene-b0186	10.4213	1.16213	0.41797	1	1165	0	gene-b0186		CDS	ldcC	lysine decarboxylase 2
gene-b0898	108	517	gene-b0898	7.915	1.66331	0.41809	1	1166	0	gene-b0898		CDS	ycaD	putative transporter YcaD
gene-b4428	153	664	gene-b4428	8.34676	1.52183	0.41817	1	1167	0	gene-b4428		CDS	hokB	toxin HokB
gene-b0041	52	325	gene-b0041	7.05291	2.04803	0.418199	1	1168	0	gene-b0041		CDS	fixA	putative electron transfer flavoprotein FixA
gene-b3941	1107	720	gene-b3941	9.83269	-1.21641	0.418242	1	1169	0	gene-b3941		CDS	metF	5,10-methylenetetrahydrofolate reductase
gene-b3240	207	836	gene-b3240	8.73097	1.41805	0.418857	1	1170	0	gene-b3240		CDS	aaeB	aromatic carboxylic acid efflux pump subunit AaeB
gene-b0521	60	353	gene-b0521	7.21575	1.96081	0.418937	1	1171	0	gene-b0521		CDS	ybcF	putative carbamate kinase
gene-b1695	37	269	gene-b1695	6.671	2.26619	0.418999	1	1172	0	gene-b1695		CDS	ydiO	putative acyl-CoA dehydrogenase YdiO
gene-b0383	318	1185	gene-b0383	9.29232	1.30196	0.419267	1	1173	0	gene-b0383		CDS	phoA	alkaline phosphatase
gene-b4197	161	688	gene-b4197	8.40913	1.49952	0.419578	1	1174	0	gene-b4197		CDS	ulaE	L-ribulose-5-phosphate 3-epimerase UlaE
gene-b1654	6724	4908	gene-b1654	12.5186	-1.05001	0.419896	1	1175	0	gene-b1654		CDS	grxD	glutaredoxin 4
gene-b2542	125	571	gene-b2542	8.09211	1.59574	0.419913	1	1176	0	gene-b2542		CDS	hcaD	putative 3-phenylpropionate/cinnamate dioxygenase ferredoxin reductase subunit
gene-b2725	15	177	gene-b2725	5.71779	2.96489	0.419995	1	1177	0	gene-b2725		CDS	hycA	regulator of the transcriptional regulator FhlA
gene-b4130	142	626	gene-b4130	8.25043	1.54445	0.420152	1	1178	0	gene-b4130		CDS	dtpC	dipeptide/tripeptide:H(+) symporter DtpC
gene-b2534	48	309	gene-b2534	6.95876	2.09068	0.420458	1	1179	0	gene-b2534		CDS	yfhR	putative peptidase
gene-b0782	1642	5262	gene-b0782	11.5519	1.08433	0.420844	1	1180	0	gene-b0782		CDS	moaB	protein MoaB
gene-b4094	82	427	gene-b4094	7.57836	1.78472	0.421306	1	1181	0	gene-b4094		CDS	phnN	ribose 1,5-bisphosphate phosphokinase
gene-b3349	22932	17044	gene-b3349	14.3016	-1.02392	0.421363	1	1182	0	gene-b3349		CDS	slyD	FKBP-type peptidyl-prolyl cis-trans isomerase SlyD
gene-b1336	414	1479	gene-b1336	9.64249	1.2411	0.421452	1	1183	0	gene-b1336		CDS	abgT	p-aminobenzoyl glutamate:H(+) symporter
gene-b3713	2630	1860	gene-b3713	11.1415	-1.09558	0.421653	1	1184	0	gene-b3713		CDS	yieF	quinone reductase
gene-b1029	16	181	gene-b1029	5.78047	2.90402	0.421681	1	1185	0	gene-b1029		CDS	ycdU	uncharacterized protein YcdU
gene-b0340	37	267	gene-b0340	6.66562	2.25542	0.422433	1	1186	0	gene-b0340		CDS	cynS	cyanase
gene-b1252	1863	5921	gene-b1252	11.7281	1.07239	0.422948	1	1187	0	gene-b1252		CDS	tonB	Ton complex subunit TonB
gene-b1914	4184	3029	gene-b1914	11.8282	-1.06186	0.423113	1	1188	0	gene-b1914		CDS	uvrY	DNA-binding transcriptional activator UvrY
gene-b1839	2042	1425	gene-b1839	10.7668	-1.11484	0.423288	1	1189	0	gene-b1839		CDS	yebY	DUF2511 domain-containing protein YebY
gene-b3898	171	715	gene-b3898	8.48037	1.46812	0.423399	1	1190	0	gene-b3898		CDS	frvX	peptidase M42 family protein FrvX
gene-b0545	294	134	gene-b0545	7.66342	-1.72941	0.423654	1	1191	0	gene-b0545		CDS	ybcL	periplasmic protein YbcL
gene-b0458	1820	1260	gene-b0458	10.595	-1.12634	0.423752	1	1192	0	gene-b0458		CDS	ylaC	putative inner membrane protein
gene-b0742	14041	10433	gene-b0742	13.5937	-1.02432	0.423817	1	1193	0	gene-b0742		CDS	cpoB	cell division coordinator CpoB
gene-b2077	144	628	gene-b2077	8.26282	1.52887	0.423898	1	1194	0	gene-b2077		CDS	mdtD	putative multidrug efflux pump MdtD
gene-b0101	1587	1087	gene-b0101	10.3897	-1.14177	0.424382	1	1195	0	gene-b0101		CDS	yacG	DNA gyrase inhibitor YacG
gene-b3280	1525	1041	gene-b3280	10.3297	-1.14666	0.424581	1	1196	0	gene-b3280		CDS	yrdB	DUF1488 domain-containing protein YrdB
gene-b3511	237	921	gene-b3511	8.89844	1.36249	0.424919	1	1197	0	gene-b3511		CDS	hdeD	acid-resistance membrane protein
gene-b0391	2112	1484	gene-b0391	10.8204	-1.10494	0.425866	1	1198	0	gene-b0391		CDS	ppnP	nucleoside phosphorylase PpnP
gene-b3723	36	261	gene-b3723	6.62946	2.26216	0.426292	1	1199	0	gene-b3723		CDS	bglG	transcriptional antiterminator BglG
gene-b0009	2198	1551	gene-b0009	10.881	-1.09882	0.426758	1	1200	0	gene-b0009		CDS	mog	molybdopterin adenylyltransferase
gene-b3720	112	521	gene-b3720	7.94679	1.62196	0.427122	1	1201	0	gene-b3720		CDS	bglH	carbohydrate-specific outer membrane porin, cryptic
gene-b1036	2024	1421	gene-b1036	10.7584	-1.10613	0.427124	1	1202	0	gene-b1036		CDS	ycdZ	inner membrane protein YcdZ
gene-b1088	50637	38123	gene-b1088	15.4537	-1.00535	0.427366	1	1203	0	gene-b1088		CDS	yceD	DUF177 domain-containing protein YceD
gene-b2252	67	371	gene-b2252	7.33123	1.87336	0.427406	1	1204	0	gene-b2252		CDS	ais	putative lipopolysaccharide core heptose(II)-phosphate phosphatase
gene-b0352	4444	3247	gene-b0352	11.9218	-1.04857	0.42749	1	1205	0	gene-b0352		CDS	mhpE	4-hydroxy-2-oxovalerate aldolase
[truncated: 3,101 more rows]
